# Supplementary material for: Accumulation of storage proteins in plant seeds is mediated by amyloid formation
Source: PLoS Biol. 2020 Jul 23;18(7):e3000564. doi: 10.1371/journal.pbio.3000564 (PMC7377382; doi:10.1371/journal.pbio.3000564)
Supplement: S4 Data — (XLSX) [file pbio.3000564.s015.xlsx]

## Sheet: Fig1D
Fig 1D. Fluorescence quantum yield of ThT in a free state in buffer solution and bound to amyloid fibrils
ThT			ThT+Vicilin
Fibrillogenesis conditions	q		Fibrillogenesis conditions	q
25° C, PBS	9.91623e-05		25° C, PBS	0.00146447
50° C, PBS	9.91623e-05		50° C, PBS	0.00596704
After HFIP evaporation	8.33865e-05		After HFIP evaporation	0.0265129
ThT			ThT+Cupin-1.1
Fibrillogenesis conditions	q		Fibrillogenesis conditions	q
25° C, PBS	0.000106081		25° C, PBS	0.00268656
50° C, PBS	0.000101186		50° C, PBS	0.00930682
After HFIP evaporation	0.000118606		After HFIP evaporation	0.0284618
ThT			ThT+Cupin-1.2
Fibrillogenesis conditions	q		Fibrillogenesis conditions	q
25° C, PBS	0.000103374		25° C, PBS	0.0200932
50° C, PBS	8.37371e-05		50° C, PBS	0.00774506
After HFIP evaporation	0.000105305		After HFIP evaporation	0.0240576

## Sheet: Fig1E
Fig 1E. Normalized polymerization kinetics curves for Vicilin, Cupin-1.1, Cupin-1.2 and Aβ-peptide detected with the use of ThT
ThT+Vicilin			ThT+Cupin-1.1			ThT+Cupin-1.2			ThT+Aβ-peptide
Day	Fl. Intensity, a.u.		Day	Fl. Intensity, a.u.		Day	Fl. Intensity, a.u.		Day	Fl. Intensity, a.u.
0	0.7462		0	0.4687		0	0.5986		0	0.8349
1	0.8785		1	0.848		1	0.8839		1	0.9229
2	0.8725		2	1		2	0.9769		2	1
3	0.8118		3	0.9272		3	1.0249		3	0.9633
5	1.0339		5	0.9664		5	1		5	0.9804
7	1		7	1.0989		7	1.0024		7	1.0694

## Sheet: Fig1F
Fig 1F. Fluorescence of ThT in the free state in HFIP and in the presence of monomeric proteins before HFIP evaporation normalized to free dye fluorescence
Conditions	FL.Intensity, a.u.
ThT in HFIP	1
ThT+Vicilin	0.959183
ThT+Cupin-1.1	1.15205
ThT+Cupin-1.2	1.00009
ThT+Aβ-peptide	0.960317

## Sheet: Fig1G 
Fig 1G. ThT fluorescence in the water solution and in the presence of aggregated proteins immediately (0 days) and 7 days after HFIP evaporation normalized to the maximum value for each sample
ThT+Vicilin			ThT+Cupin-1.1			ThT+Cupin-1.2			ThT+Aβ-peptide
Day after HFIP evaporation	Fl.Intensity, a.u.		Day after HFIP evaporation	Fl.Intensity, a.u.		Day after HFIP evaporation	Fl.Intensity, a.u.		Day after HFIP evaporation	Fl.Intensity, a.u.
0 days	0.746383		0 days	0.426453		0 days	0.595937		0 days	0.779933
7 days	1		7 days	1		7 days	1		7 days	1
Control (ThT in water)	0.0757447		Control (ThT in water)	0.0118979		Control (ThT in water)	0.00159754		Control (ThT in water)	0.0346046

## Sheet: Fig2A
Fig 2A. Circular dichroism analysis of the samples before and 7 days after HFIP evaporation followed by incubation in water
The (Insets) shows the turbidity of the samples
Circular dichroism befor HFIP evaporation												Turbidity					Circular dichroism 7 days after HFIP evaporation												Turbidity
Vicilin			Cupin-1.1			Cupin-1.2			Aβ-peptide								Vicilin			Cupin-1.1			Cupin-1.2			Aβ-peptide
Wavelength, nm	Molar ellipticity, deg×cm2/dmol-1		Wavelength, nm	Molar ellipticity, deg×cm2/dmol-1		Wavelength, nm	Molar ellipticity, deg×cm2/dmol-1		Wavelength, nm	Molar ellipticity, deg×cm2/dmol-1		Amyloidogenic protein	Turbidity	SD			Wavelength, nm	Molar ellipticity, deg×cm2/dmol-1		Wavelength, nm	Molar ellipticity, deg×cm2/dmol-1		Wavelength, nm	Molar ellipticity, deg×cm2/dmol-1		Wavelength, nm	Molar ellipticity, deg×cm2/dmol-1		Amyloidogenic protein	Turbidity	SD
260	84.8785		260	51.0759		260	231.277		260	-95.0714		Vicilin	0.140333	0.0702306			260	426.059		260	433.267		260	305.543		260	630.146		Vicilin	1.16	0.0696563
259.8	82.2946		259.8	49.8436		259.8	229.081		259.8	-98.8539		Cupin-1.1	0.0743333	0.00305505			259.8	424.972		259.8	431.578		259.8	302.824		259.6	631.239		Cupin-1.1	1.428	0.0677717
259.6	78.7929		259.6	47.9571		259.6	225.977		259.6	-104.464		Cupin-1.2	0.2	0.0403609			259.6	423.615		259.6	429.889		259.6	300.082		259.2	632.337		Cupin-1.2	1.91733	0.100082
259.4	74.5633		259.4	45.3745		259.4	222.136		259.4	-111.836		Aβ-peptide	0.00766667	0.00057735			259.4	421.965		259.4	428.202		259.4	297.298		258.8	633.444		Aβ-peptide	0.888	0.0403361
259.2	69.9046		259.2	42.1256		259.2	217.917		259.2	-120.6							259.2	419.995		259.2	426.516		259.2	294.451		258.4	634.568
259	65.2589		259	38.3249		259	213.829		259	-130.069							259	417.68		259	424.834		259	291.523		258	635.71
258.8	61.1301		258.8	34.1779		258.8	210.463		258.8	-139.265							258.8	414.997		258.8	423.159		258.8	288.5		257.6	636.875
258.6	57.8975		258.6	29.9413		258.6	208.341		258.6	-147.102							258.6	411.944		258.6	421.497		258.6	285.364		257.2	638.061
258.4	55.4519		258.4	25.7638		258.4	207.589		258.4	-152.919							258.4	408.573		258.4	419.85		258.4	282.107		256.8	639.272
258.2	53.5493		258.2	21.8292		258.2	208.16		258.2	-156.116							258.2	404.886		258.2	418.224		258.2	278.722		256.4	640.5
258	51.8365		258	18.2929		258	209.754		258	-156.371							258	400.887		258	416.63		258	275.199		256	641.745
257.8	50.1131		257.8	15.271		257.8	211.864		257.8	-153.671							257.8	396.587		257.8	415.075		257.8	271.539		255.6	642.995
257.6	48.2828		257.6	12.8397		257.6	213.908		257.6	-148.314							257.6	391.996		257.6	413.564		257.6	267.742		255.2	644.243
257.4	46.377		257.4	11.044		257.4	215.382		257.4	-140.839							257.4	387.132		257.4	412.109		257.4	263.809		254.8	645.473
257.2	44.6419		257.2	9.9024		257.2	215.951		257.2	-131.976							257.2	382.007		257.2	410.716		257.2	259.746		254.4	646.669
257	43.3669		257	9.40155		257	215.519		257	-122.6							257	376.635		257	409.394		257	255.56		254	647.808
256.8	42.9003		256.8	9.5034		256.8	214.215		256.8	-113.65							256.8	371.032		256.8	408.15		256.8	251.261		253.6	648.866
256.6	43.544		256.6	10.1497		256.6	212.361		256.6	-106.05							256.6	365.214		256.6	406.989		256.6	246.854		253.2	649.814
256.4	45.3633		256.4	11.2659		256.4	210.397		256.4	-100.616							256.4	359.194		256.4	405.914		256.4	242.353		252.8	650.621
256.2	48.2121		256.2	12.7649		256.2	208.794		256.2	-97.9255							256.2	352.99		256.2	404.929		256.2	237.766		252.4	651.251
256	51.7789		256	14.5523		256	207.988		256	-98.1955							256	346.619		256	404.033		256	233.108		252	651.665
255.8	55.7123		255.8	16.5315		255.8	208.327		255.8	-101.195							255.8	340.098		255.8	403.224		255.8	228.388		251.6	651.826
255.6	59.8917		255.6	18.606		255.6	210.004		255.6	-106.223							255.6	333.441		255.6	402.499		255.6	223.615		251.2	651.69
255.4	64.3649		255.4	20.681		255.4	213.056		255.4	-112.171							255.4	326.668		255.4	401.852		255.4	218.8		250.8	651.219
255.2	69.1603		255.2	22.6639		255.2	217.366		255.2	-117.699							255.2	319.792		255.2	401.273		255.2	213.953		250.4	650.37
255	74.3746		255	24.4625		255	222.637		255	-121.472							255	312.832		255	400.754		255	209.079		250	649.103
254.8	80.04		254.8	25.9835		254.8	228.412		254.8	-122.465							254.8	305.799		254.8	400.283		254.8	204.187		249.6	647.382
254.6	86.009		254.6	27.1297		254.6	234.104		254.6	-120.205							254.6	298.713		254.6	399.848		254.6	199.281		249.2	645.172
254.4	91.9676		254.4	27.8015		254.4	239.064		254.4	-114.936							254.4	291.583		254.4	399.435		254.4	194.366		248.8	642.44
254.2	97.3827		254.2	27.8989		254.2	242.68		254.2	-107.634							254.2	284.424		254.2	399.028		254.2	189.442		248.4	639.159
254	101.666		254	27.3263		254	244.464		254	-99.8448							254	277.25		254	398.616		254	184.512		248	635.306
253.8	104.297		253.8	26.0007		253.8	244.141		253.8	-93.3934							253.8	270.07		253.8	398.184		253.8	179.574		247.6	630.86
253.6	104.882		253.6	23.8594		253.6	241.728		253.6	-90.0168							253.6	262.893		253.6	397.716		253.6	174.624		247.2	625.806
253.4	103.358		253.4	20.8704		253.4	237.517		253.4	-90.9953							253.4	255.731		253.4	397.198		253.4	169.66		246.8	620.13
253.2	100.01		253.2	17.0383		253.2	232.006		253.2	-96.8767							253.2	248.587		253.2	396.62		253.2	164.677		246.4	613.819
253	95.1986		253	12.4105		253	225.812		253	-107.351							253	241.47		253	395.963		253	159.667		246	606.865
252.8	89.2987		252.8	7.07726		252.8	219.531		252.8	-121.312							252.8	234.383		252.8	395.221		252.8	154.624		245.6	599.255
252.6	82.6324		252.6	1.16802		252.6	213.605		252.6	-137.097							252.6	227.329		252.6	394.378		252.6	149.538		245.2	590.979
252.4	75.3546		252.4	-5.15639		252.4	208.27		252.4	-152.82							252.4	220.313		252.4	393.428		252.4	144.4		244.8	582.021
252.2	67.4975		252.2	-11.7163		252.2	203.52		252.2	-166.726							252.2	213.333		252.2	392.36		252.2	139.2		244.4	572.362
252	58.9255		252	-18.3285		252	199.174		252	-177.506							252	206.39		252	391.166		252	133.926		244	561.976
251.8	49.4997		251.8	-24.8233		251.8	194.944		251.8	-184.483							251.8	199.482		251.8	389.837		251.8	128.568		243.6	550.833
251.6	39.2012		251.6	-31.0625		251.6	190.537		251.6	-187.666							251.6	192.604		251.6	388.37		251.6	123.114		243.2	538.893
251.4	28.1988		251.4	-36.9542		251.4	185.744		251.4	-187.651							251.4	185.757		251.4	386.758		251.4	117.552		242.8	526.106
251.2	16.9301		251.2	-42.4652		251.2	180.489		251.2	-185.432							251.2	178.932		251.2	384.997		251.2	111.871		242.4	512.419
251	6.10617		251	-47.6267		251	174.826		251	-182.14							251	172.126		251	383.087		251	106.059		242	497.767
250.8	-3.47841		250.8	-52.534		250.8	168.883		250.8	-178.808							250.8	165.332		250.8	381.025		250.8	100.106		241.6	482.083
250.6	-11.1192		250.6	-57.3381		250.6	162.796		250.6	-176.213							250.6	158.543		250.6	378.808		250.6	94.0018		241.2	465.292
250.4	-16.2701		250.4	-62.2291		250.4	156.636		250.4	-174.818							250.4	151.753		250.4	376.441		250.4	87.7355		240.8	447.32
250.2	-18.6684		250.2	-67.4144		250.2	150.348		250.2	-174.809							250.2	144.952		250.2	373.926		250.2	81.298		240.4	428.094
250	-18.4395		250	-73.0937		250	143.745		250	-176.2							250	138.133		250	371.26		250	74.6804		240	407.545
249.8	-16.1752		249.8	-79.4331		249.8	136.551		249.8	-178.963							249.8	131.288		249.8	368.452		249.8	67.8745		239.6	385.614
249.6	-12.8007		249.6	-86.5447		249.6	128.471		249.6	-183.146							249.6	124.407		249.6	365.502		249.6	60.8726		239.2	362.251
249.4	-9.30115		249.4	-94.4733		249.4	119.252		249.4	-188.945							249.4	117.483		249.4	362.416		249.4	53.6678		238.8	337.426
249.2	-6.49761		249.2	-103.195		249.2	108.783		249.2	-196.699							249.2	110.508		249.2	359.193		249.2	46.2534		238.4	311.119
249	-4.87552		249	-112.629		249	97.1697		249	-206.818							249	103.474		249	355.839		249	38.6237		238	283.339
248.8	-4.58036		248.8	-122.658		248.8	84.7661		248.8	-219.649							248.8	96.3733		248.8	352.356		248.8	30.773		237.6	254.105
248.6	-5.41638		248.6	-133.161		248.6	72.1208		248.6	-235.331							248.6	89.1994		248.6	348.744		248.6	22.6965		237.2	223.467
248.4	-6.88045		248.4	-144.049		248.4	59.8646		248.4	-253.675							248.4	81.9466		248.4	345.005		248.4	14.3896		236.8	191.484
248.2	-8.33423		248.2	-155.293		248.2	48.572		248.2	-274.136							248.2	74.6103		248.2	341.14		248.2	5.84812		236.4	158.238
248	-9.17883		248	-166.953		248	38.5976		248	-295.87							248	67.1868		248	337.146		248	-2.93153		236	123.825
247.8	-9.21146		247.8	-179.187		247.8	29.9434		247.8	-317.87							247.8	59.674		247.8	333.026		247.8	-11.9527		235.6	88.3495
247.6	-8.71053		247.6	-192.241		247.6	22.2075		247.6	-339.127							247.6	52.0706		247.6	328.775		247.6	-21.2183		235.2	51.9237
247.4	-8.3196		247.4	-206.433		247.4	14.5859		247.4	-358.818							247.4	44.3777		247.4	324.396		247.4	-30.7306		234.8	14.6636
247.2	-8.77378		247.2	-222.111		247.2	5.95971		247.2	-376.457							247.2	36.5973		247.2	319.883		247.2	-40.4916		234.4	-23.3139
247	-10.7132		247	-239.612		247	-4.91185		247	-391.996							247	28.7329		247	315.24		247	-50.5026		234	-61.895
246.8	-14.5256		246.8	-259.209		246.8	-19.1242		246.8	-405.828							246.8	20.79		246.8	310.465		246.8	-60.7645		233.6	-100.969
246.6	-20.3729		246.6	-281.085		246.6	-37.3873		246.6	-418.701							246.6	12.7756		246.6	305.559		246.6	-71.2773		233.2	-140.428
246.4	-28.0581		246.4	-305.287		246.4	-59.8973		246.4	-431.564							246.4	4.6976		246.4	300.52		246.4	-82.0405		232.8	-180.17
246.2	-37.0155		246.2	-331.734		246.2	-86.3198		246.2	-445.378							246.2	-3.43432		246.2	295.351		246.2	-93.053		232.4	-220.095
246	-46.4396		246	-360.216		246	-115.858		246	-460.988							246	-11.6097		246	290.053		246	-104.313		232	-260.101
245.8	-55.5475		245.8	-390.424		245.8	-147.415		245.8	-479.007							245.8	-19.817		245.8	284.627		245.8	-115.818		231.6	-300.084
245.6	-63.8337		245.6	-421.999		245.6	-179.827		245.6	-499.773							245.6	-28.0444		245.6	279.077		245.6	-127.564		231.2	-339.933
245.4	-71.1966		245.4	-454.58		245.4	-212.075		245.4	-523.333							245.4	-36.2797		245.4	273.401		245.4	-139.549		230.8	-379.531
245.2	-77.7692		245.2	-487.856		245.2	-243.457		245.2	-549.457							245.2	-44.5103		245.2	267.604		245.2	-151.767		230.4	-418.749
245	-83.8919		245	-521.615		245	-273.686		245	-577.673							245	-52.7249		245	261.684		245	-164.215		230	-457.447
244.8	-89.9798		244.8	-555.785		244.8	-302.849		244.8	-607.38							244.8	-60.912		244.8	255.644		244.8	-176.888		229.6	-495.472
244.6	-96.5239		244.6	-590.441		244.6	-331.279		244.6	-637.897							244.6	-69.0615		244.6	249.484		244.6	-189.781		229.2	-532.665
244.4	-103.999		244.4	-625.818		244.4	-359.422		244.4	-668.53							244.4	-77.1644		244.4	243.203		244.4	-202.891		228.8	-568.852
244.2	-112.718		244.2	-662.287		244.2	-387.754		244.2	-698.648							244.2	-85.2136		244.2	236.801		244.2	-216.213		228.4	-603.863
244	-122.67		244	-700.316		244	-416.733		244	-727.763							244	-93.2035		244	230.277		244	-229.745		228	-637.52
243.8	-133.634		243.8	-740.431		243.8	-446.783		243.8	-755.64							243.8	-101.13		243.8	223.629		243.8	-243.488		227.6	-669.654
243.6	-145.187		243.6	-783.156		243.6	-478.29		243.6	-782.36							243.6	-108.993		243.6	216.857		243.6	-257.436		227.2	-700.101
243.4	-156.948		243.4	-828.964		243.4	-511.664		243.4	-808.389							243.4	-116.791		243.4	209.957		243.4	-271.595		226.8	-728.711
243.2	-168.642		243.2	-878.227		243.2	-547.34		243.2	-834.539							243.2	-124.528		243.2	202.926		243.2	-285.967		226.4	-755.344
243	-180.024		243	-931.184		243	-585.767		243	-861.863							243	-132.209		243	195.764		243	-300.555		226	-779.877
242.8	-190.976		242.8	-987.923		242.8	-627.358		242.8	-891.523							242.8	-139.84		242.8	188.464		242.8	-315.367		225.6	-802.208
242.6	-201.6		242.6	-1048.38		242.6	-672.387		242.6	-924.616							242.6	-147.43		242.6	181.024		242.6	-330.412		225.2	-822.241
242.4	-212.141		242.4	-1112.36		242.4	-720.93		242.4	-962.021							242.4	-154.987		242.4	173.436		242.4	-345.7		224.8	-839.901
242.2	-222.996		242.2	-1179.57		242.2	-772.809		242.2	-1004.23							242.2	-162.524		242.2	165.696		242.2	-361.241		224.4	-855.116
242	-234.524		242	-1249.7		242	-827.648		242	-1051.3							242	-170.052		242	157.799		242	-377.053		224	-867.822
241.8	-246.924		241.8	-1322.41		241.8	-884.958		241.8	-1102.9							241.8	-177.583		241.8	149.732		241.8	-393.145		223.6	-877.953
241.6	-260.252		241.6	-1397.47		241.6	-944.224		241.6	-1158.39							241.6	-185.131		241.6	141.488		241.6	-409.535		223.2	-885.441
241.4	-274.432		241.4	-1474.75		241.4	-1005.01		241.4	-1217.03							241.4	-192.705		241.4	133.055		241.4	-426.239		222.8	-890.208
241.2	-289.317		241.2	-1554.26		241.2	-1067.06		241.2	-1278.09							241.2	-200.319		241.2	124.424		241.2	-443.268		222.4	-892.164
241	-304.948		241	-1636.18		241	-1130.35		241	-1341.07							241	-207.983		241	115.581		241	-460.638		222	-891.205
240.8	-321.421		240.8	-1720.81		240.8	-1195.04		240.8	-1405.71							240.8	-215.708		240.8	106.515		240.8	-478.36		221.6	-887.211
240.6	-338.898		240.6	-1808.58		240.6	-1261.45		240.6	-1472.08							240.6	-223.502		240.6	97.2099		240.6	-496.443		221.2	-880.049
240.4	-357.73		240.4	-1899.93		240.4	-1330.01		240.4	-1540.46							240.4	-231.369		240.4	87.653		240.4	-514.89		220.8	-869.571
240.2	-378.368		240.2	-1995.37		240.2	-1401.14		240.2	-1611.33							240.2	-239.318		240.2	77.834		240.2	-533.707		220.4	-855.621
240	-401.138		240	-2095.26		240	-1475.22		240	-1685.13							240	-247.351		240	67.7353		240	-552.891		220	-838.039
239.8	-426.187		239.8	-2199.93		239.8	-1552.52		239.8	-1762.24							239.8	-255.468		239.8	57.3498		239.8	-572.435		219.6	-816.669
239.6	-453.286		239.6	-2309.5		239.6	-1633.18		239.6	-1842.88							239.6	-263.671		239.6	46.6634		239.6	-592.329		219.2	-791.369
239.4	-481.833		239.4	-2424.01		239.4	-1717.23		239.4	-1927.05							239.4	-271.956		239.4	35.6674		239.4	-612.561		218.8	-762.015
239.2	-510.912		239.2	-2543.34		239.2	-1804.53		239.2	-2014.57							239.2	-280.32		239.2	24.3512		239.2	-633.11		218.4	-728.515
239	-539.452		239	-2667.34		239	-1894.87		239	-2105.13							239	-288.759		239	12.7096		239	-653.956		218	-690.815
238.8	-566.499		238.8	-2795.75		238.8	-1987.93		238.8	-2198.3							238.8	-297.266		238.8	0.733588		238.8	-675.072		217.6	-648.912
238.6	-591.433		238.6	-2928.34		238.6	-2083.38		238.6	-2293.63							238.6	-305.831		238.6	-11.5811		238.6	-696.431		217.2	-602.857
238.4	-613.945		238.4	-3065.04		238.4	-2180.84		238.4	-2390.73							238.4	-314.451		238.4	-24.2398		238.4	-718.006		216.8	-552.76
238.2	-634.233		238.2	-3205.77		238.2	-2280.02		238.2	-2489.23							238.2	-323.112		238.2	-37.247		238.2	-739.762		216.4	-498.8
238	-653.018		238	-3350.58		238	-2380.8		238	-2588.93							238	-331.804		238	-50.6061		238	-761.674		216	-441.212
237.8	-671.234		237.8	-3499.67		237.8	-2483.13		237.8	-2689.69							237.8	-340.519		237.8	-64.3205		237.8	-783.706		215.6	-380.301
237.6	-689.848		237.6	-3653.28		237.6	-2587.2		237.6	-2791.59							237.6	-349.243		237.6	-78.3931		237.6	-805.835		215.2	-316.421
237.4	-709.726		237.4	-3811.69		237.4	-2693.29		237.4	-2894.88							237.4	-357.965		237.4	-92.8258		237.4	-828.032		214.8	-249.978
237.2	-731.415		237.2	-3975.17		237.2	-2801.88		237.2	-3000.12							237.2	-366.677		237.2	-107.621		237.2	-850.273		214.4	-181.413
237	-755.151		237	-4143.98		237	-2913.51		237	-3108.12							237	-375.363		237	-122.779		237	-872.537		214	-111.194
236.8	-780.924		236.8	-4318.27		236.8	-3028.72		236.8	-3219.93							236.8	-384.013		236.8	-138.299		236.8	-894.802		213.6	-39.7956
236.6	-808.618		236.6	-4498.12		236.6	-3147.99		236.6	-3336.81							236.6	-392.615		236.6	-154.183		236.6	-917.054		213.2	32.3056
236.4	-838.121		236.4	-4683.51		236.4	-3271.63		236.4	-3460.02							236.4	-401.157		236.4	-170.425		236.4	-939.276		212.8	104.652
236.2	-869.357		236.2	-4874.33		236.2	-3399.68		236.2	-3590.66							236.2	-409.628		236.2	-187.024		236.2	-961.456		212.4	176.815
236	-902.373		236	-5070.43		236	-3531.91		236	-3729.48							236	-418.013		236	-203.974		236	-983.583		212	248.404
235.8	-937.278		235.8	-5271.58		235.8	-3667.81		235.8	-3876.67							235.8	-426.306		235.8	-221.268		235.8	-1005.64		211.6	319.083
235.6	-974.109		235.6	-5477.56		235.6	-3806.61		235.6	-4031.8							235.6	-434.492		235.6	-238.898		235.6	-1027.63		211.2	388.57
235.4	-1012.52		235.4	-5688.16		235.4	-3947.48		235.4	-4193.78							235.4	-442.561		235.4	-256.854		235.4	-1049.53		210.8	456.64
235.2	-1051.91		235.2	-5903.16		235.2	-4089.51		235.2	-4361.03							235.2	-450.5		235.2	-275.124		235.2	-1071.34		210.4	523.137
235	-1091.45		235	-6122.38		235	-4232.05		235	-4531.74							235	-458.305		235	-293.696		235	-1093.03		210	587.954
234.8	-1130.25		234.8	-6345.68		234.8	-4374.69		234.8	-4704.13							234.8	-465.96		234.8	-312.555		234.8	-1114.6		209.6	651.046
234.6	-1167.54		234.6	-6572.91		234.6	-4517.41		234.6	-4876.77							234.6	-473.462		234.6	-331.685		234.6	-1136.03		209.2	712.411
234.4	-1202.88		234.4	-6804.05		234.4	-4660.56		234.4	-5048.69							234.4	-480.799		234.4	-351.07		234.4	-1157.3		208.8	772.087
234.2	-1236.13		234.2	-7039.02		234.2	-4804.73		234.2	-5219.49							234.2	-487.968		234.2	-370.69		234.2	-1178.41		208.4	830.132
234	-1267.68		234	-7277.86		234	-4950.62		234	-5389.31							234	-494.963		234	-390.529		234	-1199.31		208	886.628
233.8	-1298.31		233.8	-7520.58		233.8	-5098.94		233.8	-5558.69							233.8	-501.777		233.8	-410.563		233.8	-1220		207.6	941.655
233.6	-1329.1		233.6	-7767.26		233.6	-5250.15		233.6	-5728.29							233.6	-508.41		233.6	-430.767		233.6	-1240.46		207.2	995.29
233.4	-1361.08		233.4	-8017.99		233.4	-5404.36		233.4	-5898.79							233.4	-514.858		233.4	-451.119		233.4	-1260.67		206.8	1047.59
233.2	-1394.97		233.2	-8272.85		233.2	-5561.31		233.2	-6070.62							233.2	-521.122		233.2	-471.591		233.2	-1280.6		206.4	1098.61
233	-1431.07		233	-8531.9		233	-5720.47		233	-6244.04							233	-527.201		233	-492.156		233	-1300.23		206	1148.34
232.8	-1469.41		232.8	-8795.1		232.8	-5881.08		232.8	-6419.17							232.8	-533.096		232.8	-512.783		232.8	-1319.54		205.6	1196.79
232.6	-1509.75		232.6	-9062.37		232.6	-6042.31		232.6	-6596.14							232.6	-538.81		232.6	-533.44		232.6	-1338.52		205.2	1243.89
232.4	-1551.73		232.4	-9333.48		232.4	-6203.41		232.4	-6775.09							232.4	-544.341		232.4	-554.093		232.4	-1357.14		204.8	1289.57
232.2	-1594.83		232.2	-9608.08		232.2	-6363.77		232.2	-6956.48							232.2	-549.693		232.2	-574.713		232.2	-1375.38		204.4	1333.74
232	-1638.44		232	-9885.69		232	-6523.04		232	-7140.78							232	-554.868		232	-595.262		232	-1393.22		204	1376.26
231.8	-1682.04		231.8	-10165.7		231.8	-6681.11		231.8	-7328.6							231.8	-559.869		231.8	-615.711		231.8	-1410.65		203.6	1417
231.6	-1725.23		231.6	-10447.5		231.6	-6838		231.6	-7520.49							231.6	-564.692		231.6	-636.028		231.6	-1427.64		203.2	1455.78
231.4	-1767.66		231.4	-10730.4		231.4	-6993.81		231.4	-7716.57							231.4	-569.338		231.4	-656.182		231.4	-1444.17		202.8	1492.46
231.2	-1808.87		231.2	-11013.6		231.2	-7148.61		231.2	-7916.74							231.2	-573.807		231.2	-676.147		231.2	-1460.21		202.4	1526.86
231	-1848.25		231	-11296.7		231	-7302.42		231	-8120.15							231	-578.093		231	-695.897		231	-1475.75		202	1558.83
230.8	-1885.12		230.8	-11579.2		230.8	-7455.15		230.8	-8325.84							230.8	-582.191		230.8	-715.41		230.8	-1490.75		201.6	1588.21
230.6	-1918.91		230.6	-11860.9		230.6	-7606.7		230.6	-8532.52							230.6	-586.095		230.6	-734.667		230.6	-1505.2		201.2	1614.91
230.4	-1949.51		230.4	-12141.7		230.4	-7756.89		230.4	-8739.03							230.4	-589.799		230.4	-753.654		230.4	-1519.05		200.8	1638.81
230.2	-1977.13		230.2	-12421.6		230.2	-7905.65		230.2	-8944.63							230.2	-593.292		230.2	-772.354		230.2	-1532.27		200.4	1659.88
230	-2002.36		230	-12700.7		230	-8053		230	-9149.08							230	-596.563		230	-790.76		230	-1544.85		200	1678.08
229.8	-2026.11		229.8	-12979.1		229.8	-8199.16		229.8	-9352.71							229.8	-599.603		229.8	-808.866		229.8	-1556.73
229.6	-2049.56		229.6	-13256.9		229.6	-8344.52		229.6	-9556.39							229.6	-602.399		229.6	-826.665		229.6	-1567.89
229.4	-2074.02		229.4	-13533.9		229.4	-8489.41		229.4	-9761.13							229.4	-604.942		229.4	-844.16		229.4	-1578.29
229.2	-2100.45		229.2	-13809.9		229.2	-8634.12		229.2	-9967.89							229.2	-607.22		229.2	-861.351		229.2	-1587.91
229	-2129.35		229	-14084.3		229	-8778.77		229	-10177.3							229	-609.223		229	-878.243		229	-1596.71
228.8	-2160.45		228.8	-14356.5		228.8	-8923.2		228.8	-10389.3							228.8	-610.943		228.8	-894.842		228.8	-1604.66
228.6	-2192.89		228.6	-14625.7		228.6	-9066.92		228.6	-10602.9							228.6	-612.374		228.6	-911.157		228.6	-1611.75
228.4	-2225.37		228.4	-14891.1		228.4	-9209.13		228.4	-10816.8							228.4	-613.509		228.4	-927.2		228.4	-1617.94
228.2	-2256.54		228.2	-15152.1		228.2	-9348.67		228.2	-11029							228.2	-614.351		228.2	-942.984		228.2	-1623.23
228	-2285.37		228	-15408		228	-9484.28		228	-11237.5							228	-614.897		228	-958.521		228	-1627.6
227.8	-2311.23		227.8	-15658.5		227.8	-9614.79		227.8	-11440.6							227.8	-615.15		227.8	-973.824		227.8	-1631.05
227.6	-2333.94		227.6	-15903.5		227.6	-9739.18		227.6	-11636.8							227.6	-615.12		227.6	-988.91		227.6	-1633.58
227.4	-2353.98		227.4	-16142.8		227.4	-9856.82		227.4	-11825.3							227.4	-614.812		227.4	-1003.79		227.4	-1635.2
227.2	-2372.11		227.2	-16376.7		227.2	-9967.44		227.2	-12005.9							227.2	-614.238		227.2	-1018.48		227.2	-1635.92
227	-2389.2		227	-16605.2		227	-10071.3		227	-12178.8							227	-613.412		227	-1032.98		227	-1635.75
226.8	-2405.85		226.8	-16828.6		226.8	-10168.9		226.8	-12344.6							226.8	-612.347		226.8	-1047.31		226.8	-1634.71
226.6	-2422.33		226.6	-17046.9		226.6	-10261.5		226.6	-12503.9							226.6	-611.064		226.6	-1061.47		226.6	-1632.85
226.4	-2438.47		226.4	-17259.9		226.4	-10350		226.4	-12657.3							226.4	-609.576		226.4	-1075.47		226.4	-1630.17
226.2	-2453.77		226.2	-17467.4		226.2	-10435.7		226.2	-12805.6							226.2	-607.9		226.2	-1089.29		226.2	-1626.73
226	-2467.62		226	-17669		226	-10519.4		226	-12949.3							226	-606.057		226	-1102.95		226	-1622.55
225.8	-2479.73		225.8	-17864.4		225.8	-10601.4		225.8	-13089.2							225.8	-604.064		225.8	-1116.44		225.8	-1617.67
225.6	-2490.21		225.6	-18053.1		225.6	-10681.7		225.6	-13226.1							225.6	-601.933		225.6	-1129.74		225.6	-1612.13
225.4	-2499.46		225.4	-18234.9		225.4	-10759.8		225.4	-13361							225.4	-599.682		225.4	-1142.85		225.4	-1605.98
225.2	-2508.2		225.2	-18409.6		225.2	-10834.9		225.2	-13494.9							225.2	-597.323		225.2	-1155.75		225.2	-1599.23
225	-2517.27		225	-18576.9		225	-10905.9		225	-13628.8							225	-594.865		225	-1168.43		225	-1591.94
224.8	-2527.51		224.8	-18737		224.8	-10972		224.8	-13763.3							224.8	-592.318		224.8	-1180.87		224.8	-1584.13
224.6	-2539.46		224.6	-18890.2		224.6	-11032.5		224.6	-13898.4							224.6	-589.691		224.6	-1193.05		224.6	-1575.83
224.4	-2553.15		224.4	-19036.3		224.4	-11087.4		224.4	-14033.6							224.4	-586.984		224.4	-1204.94		224.4	-1567.07
224.2	-2568.05		224.2	-19175.2		224.2	-11136.9		224.2	-14167.3							224.2	-584.204		224.2	-1216.53		224.2	-1557.87
224	-2583.17		224	-19306.8		224	-11181.8		224	-14297.7							224	-581.352		224	-1227.79		224	-1548.26
223.8	-2597.12		223.8	-19431		223.8	-11222.9		223.8	-14422.5							223.8	-578.422		223.8	-1238.7		223.8	-1538.23
223.6	-2608.63		223.6	-19547.2		223.6	-11261		223.6	-14539.5							223.6	-575.421		223.6	-1249.23		223.6	-1527.81
223.4	-2616.68		223.4	-19655.4		223.4	-11296.6		223.4	-14646.9							223.4	-572.34		223.4	-1259.35		223.4	-1516.99
223.2	-2620.6		223.2	-19755.3		223.2	-11329.7		223.2	-14744							223.2	-569.178		223.2	-1269.05		223.2	-1505.78
223	-2620.4		223	-19846.8		223	-11360.5		223	-14831.2							223	-565.935		223	-1278.29		223	-1494.18
222.8	-2616.61		222.8	-19930.5		222.8	-11388.3		222.8	-14910							222.8	-562.608		222.8	-1287.07		222.8	-1482.17
222.6	-2610.31		222.6	-20006.8		222.6	-11412.8		222.6	-14982.9							222.6	-559.194		222.6	-1295.36		222.6	-1469.74
222.4	-2603.04		222.4	-20076.6		222.4	-11433.5		222.4	-15052.8							222.4	-555.696		222.4	-1303.15		222.4	-1456.87
222.2	-2596.34		222.2	-20140.8		222.2	-11450.2		222.2	-15122.8							222.2	-552.113		222.2	-1310.44		222.2	-1443.54
222	-2591.59		222	-20200.7		222	-11462.9		222	-15195.1							222	-548.448		222	-1317.22		222	-1429.72
221.8	-2589.83		221.8	-20257.2		221.8	-11471.4		221.8	-15270.8							221.8	-544.705		221.8	-1323.49		221.8	-1415.38
221.6	-2591.5		221.6	-20310.9		221.6	-11475.8		221.6	-15349.5							221.6	-540.888		221.6	-1329.25		221.6	-1400.47
221.4	-2596.43		221.4	-20361.9		221.4	-11476		221.4	-15429.2							221.4	-537.006		221.4	-1334.52		221.4	-1384.96
221.2	-2603.83		221.2	-20410.1		221.2	-11471.7		221.2	-15506.8							221.2	-533.069		221.2	-1339.28		221.2	-1368.78
221	-2612.5		221	-20454.7		221	-11462.8		221	-15578.3							221	-529.085		221	-1343.56		221	-1351.88
220.8	-2620.96		220.8	-20494.8		220.8	-11449		220.8	-15639.8							220.8	-525.067		220.8	-1347.36		220.8	-1334.21
220.6	-2627.67		220.6	-20529.1		220.6	-11430.4		220.6	-15688.1							220.6	-521.027		220.6	-1350.68		220.6	-1315.68
220.4	-2631.02		220.4	-20556.1		220.4	-11407.2		220.4	-15721.6							220.4	-516.978		220.4	-1353.54		220.4	-1296.22
220.2	-2629.62		220.2	-20574.8		220.2	-11380		220.2	-15740.1							220.2	-512.938		220.2	-1355.95		220.2	-1275.75
220	-2622.62		220	-20584.5		220	-11349.8		220	-15745.2							220	-508.918		220	-1357.91		220	-1254.18
219.8	-2609.77		219.8	-20584.5		219.8	-11317.8		219.8	-15739.8							219.8	-504.935		219.8	-1359.43		219.8	-1231.43
219.6	-2591.52		219.6	-20575.4		219.6	-11284.9		219.6	-15727.5							219.6	-501.007		219.6	-1360.51		219.6	-1207.42
219.4	-2569.01		219.4	-20557.4		219.4	-11252.2		219.4	-15712							219.4	-497.149		219.4	-1361.17		219.4	-1182.06
219.2	-2543.74		219.2	-20532		219.2	-11220.1		219.2	-15696.3							219.2	-493.377		219.2	-1361.42		219.2	-1155.28
219	-2517.49		219	-20500.7		219	-11188.7		219	-15682.4							219	-489.708		219	-1361.26		219	-1127.01
218.8	-2492.04		218.8	-20465.4		218.8	-11157.7		218.8	-15671.2							218.8	-486.157		218.8	-1360.72		218.8	-1097.19
218.6	-2469.05		218.6	-20428		218.6	-11126.7		218.6	-15662.3							218.6	-482.742		218.6	-1359.79		218.6	-1065.81
218.4	-2449.36		218.4	-20390.5		218.4	-11094.9		218.4	-15655.3							218.4	-479.476		218.4	-1358.5		218.4	-1032.83
218.2	-2433.07		218.2	-20354.2		218.2	-11061.7		218.2	-15649.1							218.2	-476.377		218.2	-1356.86		218.2	-998.261
218	-2419.54		218	-20320.9		218	-11026.6		218	-15643.6							218	-473.456		218	-1354.88		218	-962.136
217.8	-2407.63		217.8	-20291.1		217.8	-10989.6		217.8	-15638.8							217.8	-470.732		217.8	-1352.57		217.8	-924.509
217.6	-2396.09		217.6	-20265.6		217.6	-10951.5		217.6	-15635.6							217.6	-468.215		217.6	-1349.93		217.6	-885.457
217.4	-2384.02		217.4	-20244.4		217.4	-10912.8		217.4	-15635.5							217.4	-465.918		217.4	-1346.97		217.4	-845.081
217.2	-2370.88		217.2	-20227.6		217.2	-10874.7		217.2	-15640							217.2	-463.854		217.2	-1343.69		217.2	-803.503
217	-2356.7		217	-20214.6		217	-10838		217	-15650.1							217	-462.03		217	-1340.08		217	-760.862
216.8	-2341.87		216.8	-20205.2		216.8	-10803.5		216.8	-15666.6							216.8	-460.457		216.8	-1336.13		216.8	-717.304
216.6	-2327.21		216.6	-20199.4		216.6	-10771.7		216.6	-15689							216.6	-459.14		216.6	-1331.84		216.6	-672.986
216.4	-2313.8		216.4	-20196.8		216.4	-10743.1		216.4	-15716.1							216.4	-458.081		216.4	-1327.2		216.4	-628.058
216.2	-2302.66		216.2	-20197.6		216.2	-10717.5		216.2	-15746.2							216.2	-457.284		216.2	-1322.18		216.2	-582.669
216	-2294.37		216	-20201.6		216	-10694.9		216	-15777.2							216	-456.75		216	-1316.79		216	-536.946
215.8	-2289.08		215.8	-20209.3		215.8	-10675.3		215.8	-15807.1							215.8	-456.469		215.8	-1311.03		215.8	-491.002
215.6	-2286.59		215.6	-20220.4		215.6	-10658.7		215.6	-15834.5							215.6	-456.438		215.6	-1304.87		215.6	-444.918
215.4	-2286.57		215.4	-20235.6		215.4	-10645.6		215.4	-15858.4							215.4	-456.644		215.4	-1298.34		215.4	-398.755
215.2	-2288.72		215.2	-20254.3		215.2	-10636.2		215.2	-15879							215.2	-457.074		215.2	-1291.43		215.2	-352.53
215	-2292.58		215	-20276.8		215	-10630.7		215	-15897							215	-457.707		215	-1284.16		215	-306.243
214.8	-2297.7		214.8	-20302.4		214.8	-10628.5		214.8	-15914							214.8	-458.526		214.8	-1276.54		214.8	-259.852
214.6	-2303.22		214.6	-20331.2		214.6	-10629		214.6	-15931.8							214.6	-459.499		214.6	-1268.6		214.6	-213.294
214.4	-2308.2		214.4	-20363		214.4	-10631		214.4	-15952.6							214.4	-460.604		214.4	-1260.37		214.4	-166.483
214.2	-2312.09		214.2	-20398.2		214.2	-10632.7		214.2	-15978.5							214.2	-461.805		214.2	-1251.86		214.2	-119.317
214	-2314.48		214	-20437		214	-10632.7		214	-16011.3							214	-463.066		214	-1243.12		214	-71.6898
213.8	-2315.08		213.8	-20480.5		213.8	-10629.6		213.8	-16053.1							213.8	-464.351		213.8	-1234.16		213.8	-23.4932
213.6	-2313.8		213.6	-20529.8		213.6	-10623		213.6	-16105.3							213.6	-465.618		213.6	-1225.03		213.6	25.3702
213.4	-2311.14		213.4	-20586.5		213.4	-10613.3		213.4	-16169.1							213.4	-466.823		213.4	-1215.75		213.4	74.9806
213.2	-2308.22		213.2	-20652.1		213.2	-10602.2		213.2	-16245.4							213.2	-467.919		213.2	-1206.36		213.2	125.394
213	-2306.64		213	-20727.8		213	-10592.1		213	-16334.8							213	-468.862		213	-1196.88		213	176.635
212.8	-2307.9		212.8	-20815		212.8	-10586		212.8	-16437.2							212.8	-469.6		212.8	-1187.34		212.8	228.695
212.6	-2313.35		212.6	-20913.8		212.6	-10587		212.6	-16552.1							212.6	-470.082		212.6	-1177.78		212.6	281.531
212.4	-2323.73		212.4	-21024.6		212.4	-10597.8		212.4	-16678							212.4	-470.257		212.4	-1168.22		212.4	335.06
212.2	-2339.12		212.2	-21146.7		212.2	-10620.9		212.2	-16812.7							212.2	-470.072		212.2	-1158.68		212.2	389.163
212	-2359.29		212	-21279.2		212	-10657.3		212	-16953.2							212	-469.469		212	-1149.19		212	443.693
211.8	-2383.53		211.8	-21421.2		211.8	-10707.2		211.8	-17096.2							211.8	-468.396		211.8	-1139.76		211.8	498.473
211.6	-2410.51		211.6	-21571.5		211.6	-10770.1		211.6	-17238.6							211.6	-466.798		211.6	-1130.4		211.6	553.311
211.4	-2438.78		211.4	-21729.5		211.4	-10844.3		211.4	-17377.8							211.4	-464.617		211.4	-1121.11		211.4	607.995
211.2	-2467.05		211.2	-21894.4		211.2	-10928.1		211.2	-17512.3							211.2	-461.79		211.2	-1111.89		211.2	662.307
211	-2494.4		211	-22066.8		211	-11019.2		211	-17642.4							211	-458.261		211	-1102.72		211	716.031
210.8	-2520.28		210.8	-22246.9		210.8	-11115.3		210.8	-17770.3							210.8	-453.979		210.8	-1093.56		210.8	768.955
210.6	-2544.21		210.6	-22436		210.6	-11214.2		210.6	-17899.3							210.6	-448.889		210.6	-1084.37		210.6	820.879
210.4	-2566.18		210.4	-22634.8		210.4	-11313.6		210.4	-18034.2							210.4	-442.944		210.4	-1075.09		210.4	871.612
210.2	-2586.59		210.2	-22844		210.2	-11411.6		210.2	-18179.3							210.2	-436.068		210.2	-1065.63		210.2	920.989
210	-2605.77		210	-23064.1		210	-11506.4		210	-18338.4							210	-428.168		210	-1055.91		210	968.857
209.8	-2624.16		209.8	-23293.6		209.8	-11596.8		209.8	-18513.3							209.8	-419.253		209.8	-1045.83		209.8	1015.09
209.6	-2642.12		209.6	-23530.7		209.6	-11681.8		209.6	-18703.2							209.6	-409.331		209.6	-1035.29		209.6	1059.57
209.4	-2659.65		209.4	-23771.7		209.4	-11761		209.4	-18904.9							209.4	-398.361		209.4	-1024.16		209.4	1102.22
209.2	-2676.66		209.2	-24011.9		209.2	-11834.6		209.2	-19112.7							209.2	-386.256		209.2	-1012.34		209.2	1142.96
209	-2692.74		209	-24245.6		209	-11902.7		209	-19319							209	-372.797		209	-999.718		209	1181.73
208.8	-2707.12		208.8	-24466.2		208.8	-11965.3		208.8	-19515.7							208.8	-357.685		208.8	-986.192		208.8	1218.5
208.6	-2718.6		208.6	-24666.6		208.6	-12021.6		208.6	-19695							208.6	-342.371		208.6	-971.674		208.6	1253.23
208.4	-2726.05		208.4	-24840.7		208.4	-12070.1		208.4	-19850.6							208.4	-326.002		208.4	-956.084		208.4	1285.92
208.2	-2728.82		208.2	-24982.6		208.2	-12108		208.2	-19978.3							208.2	-308.349		208.2	-939.37		208.2	1316.57
208	-2726.75		208	-25087.8		208	-12131.4		208	-20076.3							208	-288.923		208	-921.49		208	1345.19
207.8	-2719.77		207.8	-25153.4		207.8	-12136.1		207.8	-20145.1							207.8	-266.465		207.8	-902.429		207.8	1371.8
207.6	-2708.22		207.6	-25177.9		207.6	-12118.1		207.6	-20187.1							207.6	-240.275		207.6	-882.185		207.6	1396.44
207.4	-2692.78		207.4	-25161.2		207.4	-12074.1		207.4	-20205.4							207.4	-211.794		207.4	-860.786		207.4	1419.17
207.2	-2674.44		207.2	-25105.2		207.2	-12002.7		207.2	-20203.3							207.2	-183.261		207.2	-838.27		207.2	1440.05
207	-2654.27		207	-25011.5		207	-11904.2		207	-20183.3							207	-155.155		207	-814.695		207	1459.15
206.8	-2632.98		206.8	-24883		206.8	-11781		206.8	-20146.2							206.8	-126.775		206.8	-790.132		206.8	1476.56
206.6	-2610.45		206.6	-24721.9		206.6	-11636.2		206.6	-20091.8							206.6	-98.1365		206.6	-764.667		206.6	1492.39
206.4	-2585.87		206.4	-24529.9		206.4	-11473.6		206.4	-20018							206.4	-69.852		206.4	-738.388		206.4	1506.73
206.2	-2557.98		206.2	-24307.9		206.2	-11296.5		206.2	-19922.2							206.2	-42.2278		206.2	-711.39		206.2	1519.72
206	-2525.6		206	-24055.6		206	-11107.2		206	-19801.7							206	-14.9232		206	-683.77		206	1531.49
205.8	-2487.31		205.8	-23771.7		205.8	-10906.7		205.8	-19653.9							205.8	12.63		205.8	-655.626		205.8	1542.16
205.6	-2441.4		205.6	-23454.1		205.6	-10694.9		205.6	-19477.4							205.6	40.4391		205.6	-627.045		205.6	1551.89
205.4	-2386.59		205.4	-23100.3		205.4	-10471.1		205.4	-19271.7							205.4	68.4592		205.4	-598.114		205.4	1560.82
205.2	-2322.58		205.2	-22706.9		205.2	-10234.6		205.2	-19037.1							205.2	96.7822		205.2	-568.905		205.2	1569.11
205	-2250.13		205	-22271.7		205	-9985.44		205	-18774.1							205	125.453		205	-539.487		205	1576.92
204.8	-2170.94		204.8	-21792.3		204.8	-9723.69		204.8	-18483.1							204.8	155.635		204.8	-509.914		204.8	1584.41
204.6	-2087.13		204.6	-21267.1		204.6	-9449.69		204.6	-18163.6							204.6	188.003		204.6	-480.23		204.6	1591.65
204.4	-2001.06		204.4	-20695.6		204.4	-9163.21		204.4	-17814.3							204.4	219.975		204.4	-450.474		204.4	1595.34
204.2	-1914.63		204.2	-20078		204.2	-8862.86		204.2	-17433.2							204.2	253.539		204.2	-420.672		204.2	1599.82
204	-1829.1		204	-19415		204	-8545.69		204	-17018							204	290.537		204	-390.67		204	1603.32
203.8	-1744.86		203.8	-18708.1		203.8	-8207.12		203.8	-16566.9							203.8	329.967		203.8	-365.849		203.8	1607.26
203.6	-1661.16		203.6	-17958.5		203.6	-7841.56		203.6	-16079.1							203.6	366.877		203.6	-340.357		203.6	1611.32
203.4	-1575.64		203.4	-17166.9		203.4	-7443.75		203.4	-15555.3							203.4	400.164		203.4	-315.559		203.4	1615.91
203.2	-1485.19		203.2	-16333.7		203.2	-7010.11		203.2	-14997.8							203.2	431.697		203.2	-290.999		203.2	1619.51
203	-1387.02		203	-15458.4		203	-6539.86		203	-14409.9							203	463.829		203	-265.181		203	1623.65
202.8	-1279.16		202.8	-14539.6		202.8	-6035.29		202.8	-13795.3							202.8	496.852		202.8	-240.249		202.8	1627.94
202.6	-1160.77		202.6	-13575.6		202.6	-5501.82		202.6	-13156.8							202.6	529.771		202.6	-215.381		202.6	1631.79
202.4	-1032.14		202.4	-12565.2		202.4	-4947.34		202.4	-12495.9							202.4	562.063		202.4	-185.353		202.4	1634.97
202.2	-894.866		202.2	-11508.5		202.2	-4381.03		202.2	-11811.8							202.2	594.418		202.2	-155.126		202.2	1637.26
202	-751.518		202	-10408.5		202	-3811.85		202	-11102							202	627.366		202	-125.334		202	1640.73
201.8	-604.584		201.8	-9271.64		201.8	-3247.32		201.8	-10362.2							201.8	662.008		201.8	-95.29		201.8	1643.65
201.6	-456.228		201.6	-8109.41		201.6	-2692.54		201.6	-9587.97							201.6	697.525		201.6	-65.523		201.6	1646.16
201.4	-307.813		201.4	-6937.98		201.4	-2149.84		201.4	-8775.2							201.4	734.255		201.4	-35.849		201.4	1649.75
201.2	-159.436		201.2	-5777.92		201.2	-1619.23		201.2	-7921.28							201.2	776.308		201.2	-5.82196		201.2	1652.85
201	-10.3646		201	-4652.68		201	-1099.08		201	-7025.44							201	826.189		201	24.152		201	1655.65
200.8	139.98		200.8	-3586.38		200.8	-586.622		200.8	-6089.05							200.8	873.453		200.8	54.451		200.8	1658.73
200.6	291.702		200.6	-2601.06		200.6	-78.1632		200.6	-5114.69							200.6	913.93		200.6	84.561		200.6	1661.99
200.4	444.725		200.4	-1713.97		200.4	430.097		200.4	-4105.76							200.4	967.311		200.4	124.123		200.4	1664.37
200.2	598.75		200.2	-935.129		200.2	940.946		200.2	-3065.4							200.2	1036.98		200.2	164.17		200.2	1666.45
200	753.704		200	-265.952		200	1455.87		200	-1996.13							200	1103.93		200	204.151		200	1668.99

## Sheet: Fig2D 
Fig 2D. Normalized to unity at the maximum absorption, fluorescence excitation and emission spectra and fluorescence decay curves of the ThT bound to Vicilin, Cupin-1.1 and Cupin-1.2 aggregates.
The (Insets) show the position of the maxima of the absorption and fluorescence excitation spectra, the values of the fluorescence quantum yield and lifetime of the bound to fibrils dye
Normalized absorbtion spectra												Position of the maximum of the absorbtion spectra					Normalized fluorescence excitation spectra												Position of the maximum of the fluorescence excitation spectra					Normalized fluorescence spectra												Fluorescence quantum yeild
ThT in buffer			ThT+Vicilin			ThT+Cupin-1.1			ThT+Cupin-1.2								ThT in buffer			ThT+Vicilin			ThT+Cupin-1.1			ThT+Cupin-1.2								ThT in buffer			ThT+Vicilin			ThT+Cupin-1.1			ThT+Cupin-1.2
Wavelength, nm	Absobance, a.u.		Wavelength, nm	Absobance, a.u.		Wavelength, nm	Absobance, a.u.		Wavelength, nm	Absobance, a.u.		Conditions	Wavelength, nm	SD			Wavelength, nm	Fluorescence, a.u.		Wavelength, nm	Fluorescence, a.u.		Wavelength, nm	Fluorescence, a.u.		Wavelength, nm	Fluorescence, a.u.		Conditions	Wavelength, nm	SD			Wavelength, nm	Fluorescence, a.u.		Wavelength, nm	Fluorescence, a.u.		Wavelength, nm	Fluorescence, a.u.		Wavelength, nm	Fluorescence, a.u.		Conditions	q	SD
480	0.0079466		480	0.008		480	0.0818		480	0.1864		ThT in buffer	412	1			481.05	0.0216		480	0.0069064		480	0.1051		480	0.0817		ThT in buffer	412.333	1.1547			454.3	0.4548		455	0.1569		455	0.0696		455	0.1208		ThT in buffer	9.66667e-05	3.05505e-05
479	0.0087846		479	0.012		479	0.1003		479	0.185		ThT+Vicilin	428	2			478.5	0.0253		478.93	0.0267		478.93	0.0781		478.93	0.0843		ThT+Vicilin	427	1			457	0.518		456.06	0.2047		456.06	0.1869		456.06	0.1627		ThT+Vicilin	0.0273333	0.0151767
478	0.0108		478	0.018		478	0.0892		478	0.1938		ThT+Cupin-1.1	430	2			475.95	0.0303		478.03	0.0388		478.03	0.0818		478.03	0.0927		ThT+Cupin-1.1	428	1			459.7	0.5836		456.96	0.2366		456.96	0.233		456.96	0.1847		ThT+Cupin-1.1	0.0283333	0.0122202
477	0.0116		477	0.028		477	0.1224		477	0.2227		ThT+Cupin-1.2	433	1			473.4	0.037		476.96	0.0516		476.96	0.0914		476.96	0.1043		ThT+Cupin-1.2	442	1			462.4	0.6501		458.03	0.2742		458.03	0.2794		458.03	0.2199		ThT+Cupin-1.2	0.0236667	0.0112398
476	0.0138		476	0.0391		476	0.126		476	0.2213							470.85	0.0457		476.06	0.063		476.06	0.1014		476.06	0.115							465.1	0.7155		458.93	0.3004		458.93	0.3173		458.93	0.2486
475	0.0156		475	0.0488		475	0.1295		475	0.23							468.3	0.057		475	0.0762		475	0.1144		475	0.1325							467.8	0.7764		460	0.3414		460	0.3602		460	0.3008
474	0.0176		474	0.0585		474	0.1479		474	0.2488							465.75	0.0711		473.93	0.0916		473.93	0.1304		473.93	0.1543							470.5	0.8315		461.06	0.3817		461.06	0.397		461.06	0.3296
473	0.0198		473	0.0681		473	0.1809		473	0.2625							463.2	0.0885		473.03	0.104		473.03	0.1409		473.03	0.1745							473.2	0.8808		461.96	0.4045		461.96	0.423		461.96	0.3537
472	0.023		472	0.0778		472	0.1844		472	0.2761							460.65	0.1097		471.96	0.1205		471.96	0.1633		471.96	0.1987							475.9	0.9209		463.03	0.4421		463.03	0.4636		463.03	0.4045
471	0.0256		471	0.1071		471	0.173		471	0.2897							458.1	0.1352		471.06	0.1387		471.06	0.179		471.06	0.222							478.6	0.9511		463.93	0.4777		463.93	0.493		463.93	0.4437
470	0.0302		470	0.1166		470	0.2208		470	0.3185							455.55	0.1653		470	0.1577		470	0.2021		470	0.2559							481.3	0.9741		465	0.515		465	0.534		465	0.472
469	0.0336		469	0.1261		469	0.2094		469	0.3371							453	0.2004		468.93	0.1781		468.93	0.2257		468.93	0.2911							484	0.99		466.06	0.5597		466.06	0.5729		466.06	0.5251
468	0.0389		468	0.1554		468	0.2423		468	0.3608							450.45	0.2406		468.03	0.2009		468.03	0.2524		468.03	0.3283							486.7	0.9981		466.96	0.5853		466.96	0.5989		466.96	0.5667
467	0.0432		467	0.1648		467	0.2604		467	0.3743							447.9	0.2859		466.96	0.2215		466.96	0.2688		466.96	0.3661							489.4	1		468.03	0.6266		468.03	0.6369		468.03	0.5908
466	0.0497		466	0.1742		466	0.2784		466	0.403							445.35	0.3363		466.06	0.2438		466.06	0.2981		466.06	0.3962							492.1	0.9956		468.93	0.6638		468.93	0.671		468.93	0.643
465	0.0554		465	0.2034		465	0.2817		465	0.4266							442.8	0.3916		465	0.273		465	0.3273		465	0.4416							494.8	0.9858		470	0.6943		470	0.7171		470	0.6826
464	0.0628		464	0.2127		464	0.3145		464	0.4552							440.25	0.4515		463.93	0.3004		463.93	0.3612		463.93	0.4929							497.5	0.9712		471.06	0.7406		471.06	0.7463		471.06	0.7262
463	0.0694		463	0.222		463	0.3472		463	0.4737							437.7	0.5156		463.03	0.337		463.03	0.3899		463.03	0.5449							500.2	0.9531		471.96	0.7667		471.96	0.7798		471.96	0.7501
462	0.0791		462	0.2511		462	0.3651		462	0.5073							435.15	0.583		461.96	0.3673		461.96	0.4121		461.96	0.5921							502.9	0.9316		473.03	0.7908		473.03	0.7984		473.03	0.7943
461	0.0878		461	0.2801		461	0.3978		461	0.5308							432.6	0.6521		461.06	0.3875		461.06	0.4462		461.06	0.6149							505.6	0.9082		473.93	0.8245		473.93	0.8235		473.93	0.8144
460	0.0998		460	0.309		460	0.4304		460	0.5643							430.05	0.7209		460	0.4131		460	0.4736		460	0.6563							508.3	0.8848		475	0.8452		475	0.8503		475	0.8473
459	0.1105		459	0.3379		459	0.4778		459	0.5827							427.5	0.787		458.93	0.4285		458.93	0.494		458.93	0.6853							511	0.8619		476.06	0.8673		476.06	0.8722		476.06	0.8613
458	0.1243		458	0.3668		458	0.5104		458	0.6162							424.95	0.8475		458.03	0.4606		458.03	0.5179		458.03	0.7167							513.7	0.8384		476.96	0.8927		476.96	0.9028		476.96	0.8898
457	0.1363		457	0.376		457	0.4986		457	0.6345							422.4	0.9001		456.96	0.4977		456.96	0.5428		456.96	0.7588							516.4	0.8142		478.03	0.9125		478.03	0.9058		478.03	0.9123
456	0.1522		456	0.4048		456	0.5606		456	0.6629							419.85	0.9427		456.06	0.5197		456.06	0.5786		456.06	0.7932							519.1	0.7897		478.93	0.9331		478.93	0.9267		478.93	0.9315
455	0.1652		455	0.4336		455	0.5783		455	0.6963							417.3	0.9739		455	0.562		455	0.6207		455	0.8438							521.8	0.7644		480	0.9505		480	0.9487		480	0.953
454	0.1831		454	0.4623		454	0.6403		454	0.7196							414.75	0.993		453.93	0.5979		453.93	0.6573		453.93	0.8876							524.5	0.7383		481.04	0.9671		481.04	0.9588		481.04	0.9639
453	0.1984		453	0.4911		453	0.6579		453	0.7429							412.2	1		453.03	0.6273		453.03	0.684		453.03	0.9137							527.2	0.7116		481.94	0.9727		481.94	0.9643		481.94	0.9717
452	0.2191		452	0.5198		452	0.6903		452	0.7712							409.65	0.9953		451.96	0.6552		451.96	0.7106		451.96	0.9468							529.9	0.685		482.98	0.9848		482.98	0.9792		482.98	0.9991
451	0.2366		451	0.5484		451	0.693		451	0.7893							407.1	0.9796		451.06	0.6763		451.06	0.7343		451.06	0.9677							532.6	0.6596		484.02	0.9813		484.02	0.9923		484.02	0.995
450	0.2636		450	0.577		450	0.7401		450	0.8125							404.55	0.9541		450	0.7077		450	0.7531		450	0.9742							535.3	0.6352		485.07	0.9974		485.07	0.9906		485.07	0.9836
449	0.283		449	0.6056		449	0.728		449	0.8356							402	0.9202		448.93	0.7306		448.93	0.7703		448.93	0.9893							538	0.6111		485.97	0.9909		485.97	0.9916		485.97	1
448	0.3038		448	0.6342		448	0.7306		448	0.8487							399.45	0.8798		448.03	0.7487		448.03	0.7894		448.03	0.9944							540.7	0.5886		487.01	1		487.01	1		487.01	0.993
447	0.3304		447	0.6429		447	0.748		447	0.8819							396.9	0.8346		446.96	0.7643		446.96	0.7961		446.96	0.9949							543.4	0.5671		488.05	0.9967		488.05	0.9932		488.05	0.9936
446	0.3512		446	0.6714		446	0.7653		446	0.8847							394.35	0.7865		446.06	0.7808		446.06	0.8094		446.06	0.9951							546.1	0.5458		488.95	0.9863		488.95	0.9953		488.95	0.9929
445	0.378		445	0.6801		445	0.7974		445	0.9027							391.8	0.7369		445	0.7835		445	0.8237		445	0.9899							548.8	0.5247		490	0.9802		490	0.9852		490	0.974
444	0.4004		444	0.7085		444	0.8442		444	0.9257							389.25	0.687		443.93	0.8047		443.93	0.8286		443.93	0.9947							551.5	0.5041		491.06	0.9825		491.06	0.9813		491.06	0.9664
443	0.4289		443	0.7369		443	0.8467		443	0.9335							386.7	0.6375		443.03	0.8273		443.03	0.8415		443.03	0.9978							554.2	0.4844		491.96	0.9792		491.96	0.9849		491.96	0.9628
442	0.4526		442	0.7652		442	0.8639		442	0.9464							384.15	0.5888		441.96	0.8397		441.96	0.8596		441.96	1							556.9	0.466		493.03	0.9611		493.03	0.9673		493.03	0.9572
441	0.4832		441	0.7935		441	0.9254		441	0.9541							381.6	0.5412		441.06	0.8555		441.06	0.8745		441.06	0.9952							559.6	0.4484		493.93	0.9612		493.93	0.9721		493.93	0.9401
440	0.5142		440	0.8218		440	0.8981		440	0.972							379.05	0.4952		440	0.868		440	0.8829		440	0.9966							562.3	0.4316		495	0.9446		495	0.9663		495	0.9546
439	0.5395		439	0.8303		439	0.9152		439	0.9847							376.5	0.4514		438.93	0.883		438.93	0.8875		438.93	0.9799							565	0.4159		496.06	0.9392		496.06	0.9545		496.06	0.9213
438	0.5713		438	0.8584		438	0.947		438	0.9924							373.95	0.4102		438.03	0.9001		438.03	0.9159		438.03	0.9887							567.7	0.4005		496.96	0.9349		496.96	0.9476		496.96	0.9253
437	0.5959		437	0.8668		437	0.9492		437	0.9849							371.4	0.3723		436.96	0.9194		436.96	0.9228		436.96	0.9814							570.4	0.3855		498.03	0.93		498.03	0.9403		498.03	0.904
436	0.6245		436	0.895		436	0.981		436	0.9925							368.85	0.3377		436.06	0.9327		436.06	0.9359		436.06	0.9925							573.1	0.3709		498.93	0.9067		498.93	0.9326		498.93	0.8982
435	0.6482		435	0.923		435	0.9979		435	0.995							366.3	0.3064		435	0.9333		435	0.9472		435	0.9865							575.8	0.3566		500	0.9015		500	0.9235		500	0.8753
434	0.6771		434	0.9313		434	0.998		434	0.9975							363.75	0.2783		433.93	0.953		433.93	0.9551		433.93	0.9724							578.5	0.3428		501.04	0.885		501.04	0.9136		501.04	0.8693
433	0.6999		433	0.9593		433	0.9873		433	1							361.2	0.2528		433.03	0.9638		433.03	0.9599		433.03	0.9744							581.2	0.3295		501.94	0.8799		501.94	0.904		501.94	0.8595
432	0.7285		432	0.9675		432	0.9745		432	0.9974							358.65	0.2296		431.96	0.967		431.96	0.962		431.96	0.969							583.9	0.3166		502.98	0.863		502.98	0.89		502.98	0.8423
431	0.7506		431	0.9757		431	0.9912		431	0.9846							356.1	0.2084		431.06	0.9804		431.06	0.9642		431.06	0.962							586.6	0.3039		504.02	0.8529		504.02	0.8751		504.02	0.8372
430	0.7779		430	0.9838		430	1		430	0.9921							353.55	0.1891		430	0.9877		430	0.9858		430	0.9663							589.3	0.2913		505.07	0.8426		505.07	0.8605		505.07	0.8318
429	0.7992		429	0.9919		429	0.9802		429	0.9843							351	0.1715		428.93	0.9945		428.93	0.9846		428.93	0.9509							592	0.2792		505.97	0.8221		505.97	0.8585		505.97	0.81
428	0.8242		428	1		428	0.9821		428	0.9765							348.45	0.1559		428.03	0.9948		428.03	1		428.03	0.9422										507.01	0.8155		507.01	0.8417		507.01	0.8077
427	0.8427		427	0.9883		427	0.9543		427	0.9586							345.9	0.1424		426.96	1		426.96	0.9844		426.96	0.9415										508.05	0.8023		508.05	0.8374		508.05	0.7801
426	0.8642		426	0.9963		426	0.9857		426	0.9558										426.06	0.9888		426.06	0.9838		426.06	0.9219										508.95	0.79		508.95	0.8244		508.95	0.7777
425	0.8799		425	0.9845		425	0.9726		425	0.9378										425	0.9868		425	0.9832		425	0.9055										510	0.7719		510	0.8065		510	0.7624
424	0.8989		424	0.9924		424	0.9447		424	0.9248										423.93	0.9789		423.93	0.9759		423.93	0.8797										511.04	0.7557		511.04	0.79		511.04	0.7404
423	0.9132		423	0.9805		423	0.9167		423	0.9168										423.03	0.9655		423.03	0.9612		423.03	0.8578										511.94	0.7488		511.94	0.7795		511.94	0.739
422	0.9298		422	0.9685		422	0.9183		422	0.8988										421.96	0.9509		421.96	0.9473		421.96	0.831										512.98	0.7326		512.98	0.7615		512.98	0.7242
421	0.9417		421	0.9763		421	0.9494		421	0.8958										421.06	0.9412		421.06	0.9498		421.06	0.8176										514.02	0.7123		514.02	0.7502		514.02	0.7096
420	0.9556		420	0.9643		420	0.9066		420	0.8625										420	0.935		420	0.9405		420	0.7919										515.07	0.7027		515.07	0.7375		515.07	0.6966
419	0.9653		419	0.9523		419	0.908		419	0.8493										419.07	0.9157		419.07	0.9263		419.07	0.768										515.97	0.6971		515.97	0.7212		515.97	0.6832
418	0.9755		418	0.9204		418	0.8947		418	0.8361										418	0.8938		418	0.9105		418	0.7468										517.01	0.6689		517.01	0.7074		517.01	0.6605
417	0.983		417	0.9083		417	0.8813		417	0.8128										417.07	0.8905		417.07	0.8971		417.07	0.721										518.05	0.6625		518.05	0.696		518.05	0.6389
416	0.989		416	0.8764		416	0.8678		416	0.7743										416	0.8612		416	0.875		416	0.7042										518.95	0.6432		518.95	0.685		518.95	0.6272
415	0.9937		415	0.8642		415	0.8543		415	0.761										415.07	0.8499		415.07	0.8649		415.07	0.6884										520	0.6389		520	0.6703		520	0.6069
414	0.9975		414	0.8322		414	0.8112		414	0.7477										414	0.827		414	0.8549		414	0.6618										521.04	0.6165		521.04	0.6561		521.04	0.5937
413	0.9984		413	0.8199		413	0.8271		413	0.7192										413.07	0.7989		413.07	0.8361		413.07	0.6396										521.94	0.6101		521.94	0.6453		521.94	0.5864
412	1		412	0.8075		412	0.7691		412	0.6957										412	0.7811		412	0.8075		412	0.6124										522.98	0.5883		522.98	0.6255		522.98	0.5709
411	0.9988		411	0.7951		411	0.7702		411	0.6823										411.07	0.7747		411.07	0.7987		411.07	0.5942										524.02	0.571		524.02	0.6144		524.02	0.5518
410	0.9956		410	0.7827		410	0.7269		410	0.6486										410	0.74		410	0.7855		410	0.5671										525.07	0.5616		525.07	0.6019		525.07	0.544
409	0.9929		409	0.79		409	0.7131		409	0.625										409.07	0.7209		409.07	0.7585		409.07	0.5578										525.97	0.5488		525.97	0.5929		525.97	0.5275
408	0.9877		408	0.7577		408	0.6845		408	0.5913										408	0.6944		408	0.7342		408	0.5262										527.01	0.5361		527.01	0.5799		527.01	0.5171
407	0.9818		407	0.7451		407	0.6559		407	0.5726										407.07	0.6764		407.07	0.7087		407.07	0.5031										528.05	0.5251		528.05	0.5603		528.05	0.5013
406	0.973		406	0.7128		406	0.5976		406	0.5388										406	0.6442		406	0.6976		406	0.4791										528.95	0.5158		528.95	0.5505		528.95	0.4859
405	0.9665		405	0.6804		405	0.6428		405	0.5252										405.07	0.6248		405.07	0.6757		405.07	0.4608										530	0.4947		530	0.5514		530	0.4776
404	0.9554		404	0.6479		404	0.5844		404	0.4963										404	0.5988		404	0.6556		404	0.4395										531.04	0.486		531.04	0.5228		531.04	0.4605
403	0.9471		403	0.6155		403	0.5703		403	0.4826										403.07	0.5774		403.07	0.6253		403.07	0.4239										531.94	0.4696		531.94	0.5234		531.94	0.4553
402	0.934		402	0.6027		402	0.5414		402	0.4537										402	0.5568		402	0.6027		402	0.4051										532.98	0.4567		532.98	0.4981		532.98	0.4332
401	0.9228		401	0.5898		401	0.5569		401	0.4348										401.07	0.5427		401.07	0.5893		401.07	0.3871										534.02	0.4473		534.02	0.4937		534.02	0.425
400	0.9078		400	0.5769		400	0.4983		400	0.3957										400	0.5088		400	0.5675		400	0.3706										535.07	0.4387		535.07	0.4778		535.07	0.4156
399	0.8945		399	0.564		399	0.4988		399	0.3818										398.93	0.4918		398.93	0.5473		398.93	0.3555										535.97	0.4308		535.97	0.4686		535.97	0.419
398	0.8774		398	0.5313		398	0.455		398	0.3578										398.03	0.4724		398.03	0.5265		398.03	0.344										537.01	0.4182		537.01	0.4514		537.01	0.388
397	0.864		397	0.5182		397	0.4702		397	0.3287										396.96	0.4546		396.96	0.5019		396.96	0.3315										538.05	0.4042		538.05	0.4433		538.05	0.3843
396	0.8465		396	0.5052		396	0.3966		396	0.3147										396.06	0.4342		396.06	0.4853		396.06	0.3144										538.95	0.4029		538.95	0.4407		538.95	0.3693
395	0.8326		395	0.4723		395	0.3822		395	0.2906										395	0.4142		395	0.4666		395	0.301										540	0.3916		540	0.4309		540	0.3658
394	0.8148		394	0.4591		394	0.3529		394	0.2765										393.93	0.3976		393.93	0.4445		393.93	0.2892										541.04	0.3835		541.04	0.4237		541.04	0.3581
393	0.7996		393	0.4261		393	0.3531		393	0.2573										393.03	0.3816		393.03	0.4241		393.03	0.2817										541.94	0.3734		541.94	0.4051		541.94	0.3391
392	0.7805		392	0.3931		392	0.3237		392	0.233										391.96	0.3557		391.96	0.4138		391.96	0.2693										542.98	0.3577		542.98	0.404		542.98	0.3204
391	0.7639		391	0.3798		391	0.2795		391	0.2188										391.06	0.3477		391.06	0.3877		391.06	0.2564										544.02	0.3517		544.02	0.3864		544.02	0.3182
390	0.7443		390	0.3664		390	0.2796		390	0.1945										390	0.3305		390	0.3734		390	0.2443										545.07	0.3438		545.07	0.3812		545.07	0.3161
389	0.7275		389	0.353		389	0.2649		389	0.1802										389.07	0.3099		389.07	0.3615		389.07	0.2301										545.97	0.3334		545.97	0.376		545.97	0.3086
388	0.7066		388	0.3198		388	0.2648		388	0.1759										388	0.3072		388	0.3491		388	0.2219										547.01	0.3233		547.01	0.3621		547.01	0.2991
387	0.6904		387	0.3063		387	0.25		387	0.1515										387.07	0.2858		387.07	0.3357		387.07	0.2105										548.05	0.3187		548.05	0.353		548.05	0.2903
386	0.6701		386	0.2927		386	0.1907		386	0.1421										386	0.2718		386	0.3235		386	0.1938										548.95	0.3079		548.95	0.3453		548.95	0.2831
385	0.6543		385	0.2791		385	0.2201		385	0.1276										385.07	0.2559		385.07	0.3052		385.07	0.1851										550	0.2938		550	0.3358		550	0.2661
384	0.6347		384	0.2654		384	0.2051		384	0.1081										384	0.2467		384	0.2945		384	0.1747										551.04	0.2933		551.04	0.3285		551.04	0.2667
383	0.6189		383	0.2517		383	0.1752		383	0.0985										383.07	0.2404		383.07	0.2889		383.07	0.1671										551.94	0.2888		551.94	0.3201		551.94	0.2437
382	0.5987		382	0.2379		382	0.1749		382	0.089										382	0.2227		382	0.2676		382	0.1554										552.98	0.2783		552.98	0.3113		552.98	0.2488
381	0.5826		381	0.224		381	0.1597		381	0.0845										381.07	0.2153		381.07	0.2533		381.07	0.1425										554.02	0.2743		554.02	0.3061		554.02	0.2431
380	0.56		380	0.2101		380	0.1445		380	0.0748										380	0.2041		380	0.2461		380	0.1345										555.07	0.2601		555.07	0.3012		555.07	0.2292
379	0.5442		379	0.1765		379	0.1292		379	0.0651										379.07	0.1975		379.07	0.2277		379.07	0.126										555.97	0.2589		555.97	0.2927		555.97	0.2276
378	0.5282		378	0.1625		378	0.1139		378	0.0554										378	0.1846		378	0.2224		378	0.1213										557.01	0.2508		557.01	0.2864		557.01	0.2224
377	0.5086		377	0.1484		377	0.0985		377	0.0406										377.07	0.1776		377.07	0.2016		377.07	0.1115										558.05	0.2417		558.05	0.2763		558.05	0.2092
376	0.4945		376	0.1343		376	0.0534		376	0.0358										376	0.1715		376	0.1957		376	0.1036										558.95	0.2435		558.95	0.2794		558.95	0.2103
375	0.4766		375	0.1202		375	0.1267		375	0.031										375.07	0.162		375.07	0.1817		375.07	0.0929										560	0.2348		560	0.2688		560	0.2048
374	0.4623		374	0.1059		374	0.1259		374	0.0312										374	0.1503		374	0.1728		374	0.0853										561.02	0.2248		561.02	0.255		561.02	0.2
373	0.4445		373	0.1114		373	0.0511		373	0.0263										373.07	0.1447		373.07	0.1722		373.07	0.0786										562.05	0.223		562.05	0.2518		562.05	0.1945
372	0.4311		372	0.0773		372	0.0946		372	0.0112										372	0.1329		372	0.1681		372	0.0726										562.94	0.2223		562.94	0.2491		562.94	0.1862
371	0.4137		371	0.0827		371	0.064		371	0.0061825										371.07	0.1312		371.07	0.1644		371.07	0.0662										563.97	0.2107		563.97	0.2428		563.97	0.1833
370	0.3969		370	0.0683		370	0.063		370	0.0112										370	0.1252		370	0.1451		370	0.064										565	0.2074		565	0.2337		565	0.1862
369	0.3831		369	0.0538		369	0.0324		369	0.0010671										369.07	0.1204		369.07	0.1414		369.07	0.0514										566.02	0.2001		566.02	0.2303		566.02	0.1761
368	0.3669		368	0.059		368	0.0461		368	0.0060113										368	0.11		368	0.1316		368	0.0497										567.05	0.1948		567.05	0.2255		567.05	0.1657
367	0.3544		367	0.0641		367	0.0449		367	-0.0042458										367.07	0.1057		367.07	0.1293		367.07	0.044										567.94	0.1929		567.94	0.217		567.94	0.1675
366	0.3399		366	0.0494		366	0.0288		366	0.00059853										366	0.0991		366	0.1257		366	0.0392										568.97	0.1856		568.97	0.2122		568.97	0.1643
365	0.3282		365	0.0544		365	0.0127		365	0.0053924										365.07	0.0944		365.07	0.1135		365.07	0.0339										570	0.1818		570	0.2094		570	0.1532
364	0.3141		364	0.0396		364	0.0114		364	3.426e-05										364	0.0906		364	0.1098		364	0.0297										571.02	0.1793		571.02	0.2073		571.02	0.155
363	0.3031		363	0.0445		363	-0.0048424		363	0.0047259										363.07	0.0904		363.07	0.1064		363.07	0.0277										572.05	0.1697		572.05	0.2001		572.05	0.1469
362	0.2892		362	0.0296		362	0.0233		362	0.0043154										362	0.0846		362	0.1021		362	0.0235										572.94	0.1699		572.94	0.2008		572.94	0.1446
361	0.2789		361	0.0344		361	-0.0227		361	-0.0011978										361.07	0.0827		361.07	0.0954		361.07	0.019										573.97	0.1647		573.97	0.1917		573.97	0.1345
360	0.2656		360	0.0391		360	0.0053043		360	-0.0017129										360	0.075		360	0.0894		360	0.0182										575	0.1567		575	0.1806		575	0.1328
359	0.2553		359	0.0338		359	0.003632		359	-0.0022809										359.07	0.0733		359.07	0.0835		359.07	0.0127										576.02	0.158		576.02	0.1844		576.02	0.1398
358	0.2433		358	0.0238		358	0.0315		358	0.0071989										358	0.0695		358	0.0835		358	0.0089914										577.05	0.1485		577.05	0.1757		577.05	0.124
357	0.2335		357	0.0329		357	0.0297		357	0.0116										357.07	0.0659		357.07	0.0829		357.07	0.0072504										577.94	0.1454		577.94	0.1729		577.94	0.1269
356	0.2227		356	0.0373		356	-0.0017638		356	0.0057947										356	0.0618		356	0.0819		356	0.0052599										578.97	0.1428		578.97	0.168		578.97	0.1251
355	0.2146		355	0.02		355	0.0111		355	0.0202										355.07	0.0607		355.07	0.0712		355.07	0.0042922										580	0.1433		580	0.1633		580	0.1146
354	0.204		354	0.03		354	0.0535		354	0.0244										354	0.0539		354	0.0699		354	-0.0010071										581.02	0.1419		581.02	0.162		581.02	0.1244
353	0.1964		353	0.025		353	-0.0077367		353	0.0134										353.07	0.0505		353.07	0.0677		353.07	-0.00095459										582.05	0.1308		582.05	0.1559		582.05	0.1124
352	0.1863		352	0.02		352	0.0197		352	0.0175										352	0.051		352	0.0719		352	-0.0072656										582.94	0.1286		582.94	0.1554		582.94	0.1026
351	0.179		351	0.018		351	0.0323		351	0.0417										351.07	0.0489		351.07	0.0638		351.07	-0.001815										583.97	0.1314		583.97	0.1519		583.97	0.1047
350	0.1695		350	0.02		350	0.0449		350	0.0255										350	0.0469		350	0.0535		350	-0.0074271										585	0.1269		585	0.1468		585	0.1087
349	0.1621		349	0.025		349	0.0425		349	0.0446										349.06	0.0439		349.06	0.0666		349.06	-0.0047088										586.02	0.1219		586.02	0.1423		586.02	0.1024
348	0.1538		348	0.033		348	0.0402		348	0.0434										347.96	0.0426		347.96	0.0595		347.96	-0.0089428										587.05	0.1181		587.05	0.1373		587.05	0.1024
347	0.1476		347	0.015		347	0.0673		347	0.0472										347.03	0.0341		347.03	0.0515		347.03	-0.0115										587.94	0.1216		587.94	0.1357		587.94	0.0956
																																					588.97	0.1138		588.97	0.1308		588.97	0.0992
																																					590	0.1111		590	0.1292		590	0.0911

## Sheet: Fig3E
Fig 3E. Normalized to unity at the maximum absorption, fluorescence excitation and emission spectra and fluorescence decay curves of the ThT bound to Vicilin aggregates prepared by "seeding".
The (Insets) show the position of the maxima of the absorption and fluorescence excitation spectra, the values of the fluorescence quantum yield and lifetime of the bound to fibrils dye
Normalized absorbtion spectra												Position of the maximum of the absorbtion spectra					Normalized fluorescence excitation spectra												Position of the maximum of the fluorescence excitation spectra					Normalized fluorescence spectra												Fluorescence quantum yeild
ThT in buffer			ThT+Vicilin			ThT+Vicilin(Vicilin)			ThT+Vicilin(Cupin-1.2)								ThT in buffer			ThT+Vicilin			ThT+Vicilin(Vicilin)			ThT+Vicilin(Cupin-1.2)								ThT in buffer			ThT+Vicilin			ThT+Vicilin(Vicilin)			ThT+Vicilin(Cupin-1.2)
Wavelength, nm	Absobance, a.u.		Wavelength, nm	Absobance, a.u.		Wavelength, nm	Absobance, a.u.		Wavelength, nm	Absobance, a.u.		Conditions	Wavelength, nm	SD			Wavelength, nm	Fluorescence, a.u.		Wavelength, nm	Fluorescence, a.u.		Wavelength, nm	Fluorescence, a.u.		Wavelength, nm	Fluorescence, a.u.		Conditions	Wavelength, nm	SD			Wavelength, nm	Fluorescence, a.u.		Wavelength, nm	Fluorescence, a.u.		Wavelength, nm	Fluorescence, a.u.		Wavelength, nm	Fluorescence, a.u.		Conditions	q	SD
480	0.0079466		480	0.008		480	0.3		480	0.0492		ThT in buffer	412	1			481.05	0.0216		480	0.0069064		480	0.0931		480	0.0785		ThT in buffer	412.333	1.1547			454.3	0.4548		455	0.1569		455	0.1156		455	0.1279		ThT in buffer	9.66667e-05	3.05505e-05
479	0.0087846		479	0.012		479	0.3256		479	0.0646		ThT+Vicilin	428	2			478.5	0.0253		478.93	0.0267		478.93	0.1078		478.93	0.0904		ThT+Vicilin	427	1			457	0.518		456.06	0.2047		456.06	0.1322		456.06	0.1452		ThT+Vicilin	0.0273333	0.0151767
478	0.0108		478	0.018		478	0.3444		478	0.0693		ThT+Vicilin(Vicilin)	443	1.52753			475.95	0.0303		478.03	0.0388		478.03	0.1195		478.03	0.1009		ThT+Vicilin(Vicilin)	431.333	2.08167			459.7	0.5836		456.96	0.2366		456.96	0.1513		456.96	0.1652		ThT+Vicilin(Vicilin)	0.0216667	0.00378594
477	0.0116		477	0.028		477	0.3564		477	0.0776		ThT+Vicilin(Cupin-1.2)	428	1.73205			473.4	0.037		476.96	0.0516		476.96	0.1361		476.96	0.1164		ThT+Vicilin(Cupin-1.2)	430.667	2.08167			462.4	0.6501		458.03	0.2742		458.03	0.1771		458.03	0.1887		ThT+Vicilin(Cupin-1.2)	0.0196667	0.0061101
476	0.0138		476	0.0391		476	0.3615		476	0.0859							470.85	0.0457		476.06	0.063		476.06	0.1527		476.06	0.1304							465.1	0.7155		458.93	0.3004		458.93	0.195		458.93	0.2123
475	0.0156		475	0.0488		475	0.3803		475	0.0942							468.3	0.057		475	0.0762		475	0.1715		475	0.1493							467.8	0.7764		460	0.3414		460	0.2242		460	0.2412
474	0.0176		474	0.0585		474	0.3991		474	0.106							465.75	0.0711		473.93	0.0916		473.93	0.1925		473.93	0.1697							470.5	0.8315		461.06	0.3817		461.06	0.2489		461.06	0.2669
473	0.0198		473	0.0681		473	0.4247		473	0.1178							463.2	0.0885		473.03	0.104		473.03	0.2154		473.03	0.1904							473.2	0.8808		461.96	0.4045		461.96	0.2749		461.96	0.2908
472	0.023		472	0.0778		472	0.4435		472	0.1296							460.65	0.1097		471.96	0.1205		471.96	0.2428		471.96	0.2121							475.9	0.9209		463.03	0.4421		463.03	0.3065		463.03	0.3254
471	0.0256		471	0.1071		471	0.4623		471	0.145							458.1	0.1352		471.06	0.1387		471.06	0.2662		471.06	0.2348							478.6	0.9511		463.93	0.4777		463.93	0.3376		463.93	0.3601
470	0.0302		470	0.1166		470	0.4811		470	0.1675							455.55	0.1653		470	0.1577		470	0.2961		470	0.2659							481.3	0.9741		465	0.515		465	0.3781		465	0.3911
469	0.0336		469	0.1261		469	0.5134		469	0.1829							453	0.2004		468.93	0.1781		468.93	0.3374		468.93	0.3001							484	0.99		466.06	0.5597		466.06	0.4106		466.06	0.4307
468	0.0389		468	0.1554		468	0.539		468	0.2018							450.45	0.2406		468.03	0.2009		468.03	0.3645		468.03	0.3256							486.7	0.9981		466.96	0.5853		466.96	0.4433		466.96	0.4586
467	0.0432		467	0.1648		467	0.5646		467	0.2208							447.9	0.2859		466.96	0.2215		466.96	0.396		466.96	0.3569							489.4	1		468.03	0.6266		468.03	0.4724		468.03	0.5006
466	0.0497		466	0.1742		466	0.5902		466	0.2361							445.35	0.3363		466.06	0.2438		466.06	0.424		466.06	0.3828							492.1	0.9956		468.93	0.6638		468.93	0.5122		468.93	0.5372
465	0.0554		465	0.2034		465	0.6157		465	0.2586							442.8	0.3916		465	0.273		465	0.4658		465	0.4188							494.8	0.9858		470	0.6943		470	0.5521		470	0.5801
464	0.0628		464	0.2127		464	0.6481		464	0.281							440.25	0.4515		463.93	0.3004		463.93	0.5186		463.93	0.4631							497.5	0.9712		471.06	0.7406		471.06	0.5956		471.06	0.6172
463	0.0694		463	0.222		463	0.6736		463	0.3035							437.7	0.5156		463.03	0.337		463.03	0.5454		463.03	0.4954							500.2	0.9531		471.96	0.7667		471.96	0.6208		471.96	0.6426
462	0.0791		462	0.2511		462	0.6992		462	0.3295							435.15	0.583		461.96	0.3673		461.96	0.5773		461.96	0.5265							502.9	0.9316		473.03	0.7908		473.03	0.6535		473.03	0.6767
461	0.0878		461	0.2801		461	0.7179		461	0.352							432.6	0.6521		461.06	0.3875		461.06	0.6144		461.06	0.553							505.6	0.9082		473.93	0.8245		473.93	0.7		473.93	0.7074
460	0.0998		460	0.309		460	0.7503		460	0.3887							430.05	0.7209		460	0.4131		460	0.629		460	0.5861							508.3	0.8848		475	0.8452		475	0.7319		475	0.7542
459	0.1105		459	0.3379		459	0.7758		459	0.4075							427.5	0.787		458.93	0.4285		458.93	0.674		458.93	0.6054							511	0.8619		476.06	0.8673		476.06	0.7601		476.06	0.7866
458	0.1243		458	0.3668		458	0.8082		458	0.4407							424.95	0.8475		458.03	0.4606		458.03	0.7008		458.03	0.6378							513.7	0.8384		476.96	0.8927		476.96	0.7847		476.96	0.82
457	0.1363		457	0.376		457	0.8201		457	0.4667							422.4	0.9001		456.96	0.4977		456.96	0.7402		456.96	0.6761							516.4	0.8142		478.03	0.9125		478.03	0.8166		478.03	0.8407
456	0.1522		456	0.4048		456	0.8524		456	0.4998							419.85	0.9427		456.06	0.5197		456.06	0.7686		456.06	0.7115							519.1	0.7897		478.93	0.9331		478.93	0.8337		478.93	0.863
455	0.1652		455	0.4336		455	0.8643		455	0.5222							417.3	0.9739		455	0.562		455	0.8127		455	0.7536							521.8	0.7644		480	0.9505		480	0.8634		480	0.8854
454	0.1831		454	0.4623		454	0.8898		454	0.5517							414.75	0.993		453.93	0.5979		453.93	0.8444		453.93	0.7787							524.5	0.7383		481.04	0.9671		481.04	0.904		481.04	0.9154
453	0.1984		453	0.4911		453	0.9085		453	0.5812							412.2	1		453.03	0.6273		453.03	0.876		453.03	0.8047							527.2	0.7116		481.94	0.9727		481.94	0.9029		481.94	0.9264
452	0.2191		452	0.5198		452	0.9204		452	0.6035							409.65	0.9953		451.96	0.6552		451.96	0.9003		451.96	0.8395							529.9	0.685		482.98	0.9848		482.98	0.9295		482.98	0.9483
451	0.2366		451	0.5484		451	0.9323		451	0.6294							407.1	0.9796		451.06	0.6763		451.06	0.9184		451.06	0.8537							532.6	0.6596		484.02	0.9813		484.02	0.947		484.02	0.9614
450	0.2636		450	0.577		450	0.951		450	0.6696							404.55	0.9541		450	0.7077		450	0.9378		450	0.8779							535.3	0.6352		485.07	0.9974		485.07	0.9554		485.07	0.9677
449	0.283		449	0.6056		449	0.9561		449	0.6955							402	0.9202		448.93	0.7306		448.93	0.9488		448.93	0.8922							538	0.6111		485.97	0.9909		485.97	0.9734		485.97	0.985
448	0.3038		448	0.6342		448	0.9611		448	0.7214							399.45	0.8798		448.03	0.7487		448.03	0.9504		448.03	0.9072							540.7	0.5886		487.01	1		487.01	0.9727		487.01	0.9818
447	0.3304		447	0.6429		447	0.973		447	0.7473							396.9	0.8346		446.96	0.7643		446.96	0.9546		446.96	0.9051							543.4	0.5671		488.05	0.9967		488.05	0.9791		488.05	0.9921
446	0.3512		446	0.6714		446	0.9712		446	0.7803							394.35	0.7865		446.06	0.7808		446.06	0.9636		446.06	0.9121							546.1	0.5458		488.95	0.9863		488.95	1		488.95	0.9943
445	0.378		445	0.6801		445	0.9831		445	0.7918							391.8	0.7369		445	0.7835		445	0.9561		445	0.9212							548.8	0.5247		490	0.9802		490	0.9847		490	1
444	0.4004		444	0.7085		444	0.9813		444	0.814							389.25	0.687		443.93	0.8047		443.93	0.9671		443.93	0.9224							551.5	0.5041		491.06	0.9825		491.06	0.995		491.06	0.9949
443	0.4289		443	0.7369		443	1		443	0.8363							386.7	0.6375		443.03	0.8273		443.03	0.9807		443.03	0.9332							554.2	0.4844		491.96	0.9792		491.96	0.9937		491.96	0.9967
442	0.4526		442	0.7652		442	0.9778		442	0.8621							384.15	0.5888		441.96	0.8397		441.96	0.9787		441.96	0.9417							556.9	0.466		493.03	0.9611		493.03	0.9926		493.03	0.9862
441	0.4832		441	0.7935		441	0.9828		441	0.87							381.6	0.5412		441.06	0.8555		441.06	0.9863		441.06	0.9537							559.6	0.4484		493.93	0.9612		493.93	0.9987		493.93	0.9972
440	0.5142		440	0.8218		440	0.9879		440	0.8957							379.05	0.4952		440	0.868		440	0.9745		440	0.9545							562.3	0.4316		495	0.9446		495	0.9962		495	0.9839
439	0.5395		439	0.8303		439	0.9793		439	0.9108							376.5	0.4514		438.93	0.883		438.93	0.9789		438.93	0.9587							565	0.4159		496.06	0.9392		496.06	0.9945		496.06	0.9774
438	0.5713		438	0.8584		438	0.9775		438	0.9222							373.95	0.4102		438.03	0.9001		438.03	0.9842		438.03	0.9687							567.7	0.4005		496.96	0.9349		496.96	0.9955		496.96	0.9767
437	0.5959		437	0.8668		437	0.9689		437	0.9408							371.4	0.3723		436.96	0.9194		436.96	0.9871		436.96	0.9811							570.4	0.3855		498.03	0.93		498.03	0.984		498.03	0.9651
436	0.6245		436	0.895		436	0.9535		436	0.9522							368.85	0.3377		436.06	0.9327		436.06	0.9947		436.06	0.9827							573.1	0.3709		498.93	0.9067		498.93	0.9896		498.93	0.9649
435	0.6482		435	0.923		435	0.9585		435	0.9636							366.3	0.3064		435	0.9333		435	0.9901		435	0.9932							575.8	0.3566		500	0.9015		500	0.9663		500	0.9513
434	0.6771		434	0.9313		434	0.9362		434	0.9749							363.75	0.2783		433.93	0.953		433.93	0.9927		433.93	0.991							578.5	0.3428		501.04	0.885		501.04	0.9751		501.04	0.9501
433	0.6999		433	0.9593		433	0.914		433	0.9756							361.2	0.2528		433.03	0.9638		433.03	0.9943		433.03	0.9916							581.2	0.3295		501.94	0.8799		501.94	0.9653		501.94	0.9414
432	0.7285		432	0.9675		432	0.9122		432	0.9869							358.65	0.2296		431.96	0.967		431.96	0.9962		431.96	0.9989							583.9	0.3166		502.98	0.863		502.98	0.9651		502.98	0.9338
431	0.7506		431	0.9757		431	0.9103		431	0.9875							356.1	0.2084		431.06	0.9804		431.06	1		431.06	1							586.6	0.3039		504.02	0.8529		504.02	0.9558		504.02	0.9267
430	0.7779		430	0.9838		430	0.8881		430	0.9953							353.55	0.1891		430	0.9877		430	0.9999		430	0.9989							589.3	0.2913		505.07	0.8426		505.07	0.9384		505.07	0.9017
429	0.7992		429	0.9919		429	0.8863		429	0.9923							351	0.1715		428.93	0.9945		428.93	0.9942		428.93	0.9967							592	0.2792		505.97	0.8221		505.97	0.9242		505.97	0.9089
428	0.8242		428	1		428	0.8708		428	1							348.45	0.1559		428.03	0.9948		428.03	0.9868		428.03	0.9985										507.01	0.8155		507.01	0.9234		507.01	0.891
427	0.8427		427	0.9883		427	0.8553		427	0.9898							345.9	0.1424		426.96	1		426.96	0.9778		426.96	0.9912										508.05	0.8023		508.05	0.9141		508.05	0.8809
426	0.8642		426	0.9963		426	0.8331		426	0.9903										426.06	0.9888		426.06	0.9647		426.06	0.9805										508.95	0.79		508.95	0.9137		508.95	0.8756
425	0.8799		425	0.9845		425	0.804		425	0.9873										425	0.9868		425	0.9661		425	0.9712										510	0.7719		510	0.9012		510	0.8645
424	0.8989		424	0.9924		424	0.8021		424	0.9806										423.93	0.9789		423.93	0.9581		423.93	0.9541										511.04	0.7557		511.04	0.8861		511.04	0.8456
423	0.9132		423	0.9805		423	0.7935		423	0.9704										423.03	0.9655		423.03	0.9374		423.03	0.936										511.94	0.7488		511.94	0.8762		511.94	0.8446
422	0.9298		422	0.9685		422	0.778		422	0.9637										421.96	0.9509		421.96	0.923		421.96	0.921										512.98	0.7326		512.98	0.8661		512.98	0.8311
421	0.9417		421	0.9763		421	0.7557		421	0.9534										421.06	0.9412		421.06	0.9175		421.06	0.9085										514.02	0.7123		514.02	0.8525		514.02	0.8191
420	0.9556		420	0.9643		420	0.7538		420	0.9467										420	0.935		420	0.9076		420	0.8876										515.07	0.7027		515.07	0.8476		515.07	0.8002
419	0.9653		419	0.9523		419	0.7315		419	0.9329										419.07	0.9157		419.07	0.8881		419.07	0.8654										515.97	0.6971		515.97	0.8413		515.97	0.7886
418	0.9755		418	0.9204		418	0.6956		418	0.9118										418	0.8938		418	0.8765		418	0.8475										517.01	0.6689		517.01	0.8292		517.01	0.7828
417	0.983		417	0.9083		417	0.6869		417	0.9051										417.07	0.8905		417.07	0.865		417.07	0.8277										518.05	0.6625		518.05	0.8107		518.05	0.7706
416	0.989		416	0.8764		416	0.6509		416	0.8947										416	0.8612		416	0.8472		416	0.8111										518.95	0.6432		518.95	0.807		518.95	0.757
415	0.9937		415	0.8642		415	0.6422		415	0.8736										415.07	0.8499		415.07	0.8247		415.07	0.7917										520	0.6389		520	0.7971		520	0.7432
414	0.9975		414	0.8322		414	0.6199		414	0.8525										414	0.827		414	0.8187		414	0.7805										521.04	0.6165		521.04	0.7819		521.04	0.7357
413	0.9984		413	0.8199		413	0.5907		413	0.835										413.07	0.7989		413.07	0.8057		413.07	0.7634										521.94	0.6101		521.94	0.7719		521.94	0.7248
412	1		412	0.8075		412	0.5752		412	0.8138										412	0.7811		412	0.7807		412	0.7442										522.98	0.5883		522.98	0.7562		522.98	0.7162
411	0.9988		411	0.7951		411	0.546		411	0.7927										411.07	0.7747		411.07	0.7731		411.07	0.7263										524.02	0.571		524.02	0.7515		524.02	0.6958
410	0.9956		410	0.7827		410	0.51		410	0.7715										410	0.74		410	0.7446		410	0.6975										525.07	0.5616		525.07	0.7381		525.07	0.6883
409	0.9929		409	0.79		409	0.5013		409	0.7503										409.07	0.7209		409.07	0.7388		409.07	0.6812										525.97	0.5488		525.97	0.737		525.97	0.6709
408	0.9877		408	0.7577		408	0.4721		408	0.7291										408	0.6944		408	0.7099		408	0.661										527.01	0.5361		527.01	0.7238		527.01	0.6667
407	0.9818		407	0.7451		407	0.4498		407	0.7007										407.07	0.6764		407.07	0.7		407.07	0.6358										528.05	0.5251		528.05	0.7122		528.05	0.6552
406	0.973		406	0.7128		406	0.4206		406	0.6759										406	0.6442		406	0.6676		406	0.6116										528.95	0.5158		528.95	0.6931		528.95	0.6429
405	0.9665		405	0.6804		405	0.3846		405	0.6582										405.07	0.6248		405.07	0.6571		405.07	0.5962										530	0.4947		530	0.6852		530	0.6326
404	0.9554		404	0.6479		404	0.3758		404	0.6405										404	0.5988		404	0.646		404	0.5718										531.04	0.486		531.04	0.6827		531.04	0.6175
403	0.9471		403	0.6155		403	0.3602		403	0.6121										403.07	0.5774		403.07	0.6242		403.07	0.5447										531.94	0.4696		531.94	0.6686		531.94	0.6131
402	0.934		402	0.6027		402	0.3446		402	0.5872										402	0.5568		402	0.6021		402	0.5263										532.98	0.4567		532.98	0.6618		532.98	0.6023
401	0.9228		401	0.5898		401	0.3154		401	0.5623										401.07	0.5427		401.07	0.5896		401.07	0.5088										534.02	0.4473		534.02	0.6373		534.02	0.5902
400	0.9078		400	0.5769		400	0.3066		400	0.541										400	0.5088		400	0.5668		400	0.488										535.07	0.4387		535.07	0.6399		535.07	0.5787
399	0.8945		399	0.564		399	0.2706		399	0.5161										398.93	0.4918		398.93	0.5484		398.93	0.4674										535.97	0.4308		535.97	0.6223		535.97	0.5641
398	0.8774		398	0.5313		398	0.2754		398	0.4947										398.03	0.4724		398.03	0.5347		398.03	0.4475										537.01	0.4182		537.01	0.6178		537.01	0.5547
397	0.864		397	0.5182		397	0.253		397	0.4733										396.96	0.4546		396.96	0.5238		396.96	0.4302										538.05	0.4042		538.05	0.6018		538.05	0.539
396	0.8465		396	0.5052		396	0.2374		396	0.4484										396.06	0.4342		396.06	0.5015		396.06	0.4099										538.95	0.4029		538.95	0.6047		538.95	0.5357
395	0.8326		395	0.4723		395	0.2217		395	0.4305										395	0.4142		395	0.4887		395	0.3973										540	0.3916		540	0.5832		540	0.5246
394	0.8148		394	0.4591		394	0.1993		394	0.4127										393.93	0.3976		393.93	0.4651		393.93	0.3772										541.04	0.3835		541.04	0.5808		541.04	0.5207
393	0.7996		393	0.4261		393	0.2109		393	0.3984										393.03	0.3816		393.03	0.4495		393.03	0.3595										541.94	0.3734		541.94	0.5641		541.94	0.5109
392	0.7805		392	0.3931		392	0.1884		392	0.3734										391.96	0.3557		391.96	0.433		391.96	0.343										542.98	0.3577		542.98	0.5536		542.98	0.4981
391	0.7639		391	0.3798		391	0.1592		391	0.3483										391.06	0.3477		391.06	0.4057		391.06	0.3282										544.02	0.3517		544.02	0.5474		544.02	0.4873
390	0.7443		390	0.3664		390	0.1503		390	0.334										390	0.3305		390	0.4047		390	0.3143										545.07	0.3438		545.07	0.5459		545.07	0.482
389	0.7275		389	0.353		389	0.1414		389	0.3124										389.07	0.3099		389.07	0.3943		389.07	0.3001										545.97	0.3334		545.97	0.5331		545.97	0.4751
388	0.7066		388	0.3198		388	0.1394		388	0.3052										388	0.3072		388	0.3809		388	0.2819										547.01	0.3233		547.01	0.5207		547.01	0.464
387	0.6904		387	0.3063		387	0.1169		387	0.2837										387.07	0.2858		387.07	0.3603		387.07	0.2705										548.05	0.3187		548.05	0.5137		548.05	0.4576
386	0.6701		386	0.2927		386	0.108		386	0.2693										386	0.2718		386	0.3353		386	0.2538										548.95	0.3079		548.95	0.5059		548.95	0.4433
385	0.6543		385	0.2791		385	0.106		385	0.2584										385.07	0.2559		385.07	0.3314		385.07	0.2451										550	0.2938		550	0.4917		550	0.4376
384	0.6347		384	0.2654		384	0.0835		384	0.2404										384	0.2467		384	0.3154		384	0.2347										551.04	0.2933		551.04	0.489		551.04	0.4286
383	0.6189		383	0.2517		383	0.0814		383	0.2224										383.07	0.2404		383.07	0.3079		383.07	0.2271										551.94	0.2888		551.94	0.4851		551.94	0.4233
382	0.5987		382	0.2379		382	0.0793		382	0.2186										382	0.2227		382	0.2959		382	0.2154										552.98	0.2783		552.98	0.4737		552.98	0.4159
381	0.5826		381	0.224		381	0.0636		381	0.197										381.07	0.2153		381.07	0.2772		381.07	0.2025										554.02	0.2743		554.02	0.4636		554.02	0.4022
380	0.56		380	0.2101		380	0.0547		380	0.1824										380	0.2041		380	0.2672		380	0.1945										555.07	0.2601		555.07	0.4592		555.07	0.4029
379	0.5442		379	0.1765		379	0.0458		379	0.1786										379.07	0.1975		379.07	0.262		379.07	0.186										555.97	0.2589		555.97	0.4539		555.97	0.3899
378	0.5282		378	0.1625		378	0.0436		378	0.1569										378	0.1846		378	0.246		378	0.1813										557.01	0.2508		557.01	0.4455		557.01	0.3857
377	0.5086		377	0.1484		377	0.0279		377	0.1531										377.07	0.1776		377.07	0.2382		377.07	0.1715										558.05	0.2417		558.05	0.4398		558.05	0.3743
376	0.4945		376	0.1343		376	0.0326		376	0.1457										376	0.1715		376	0.2229		376	0.1636										558.95	0.2435		558.95	0.429		558.95	0.3718
375	0.4766		375	0.1202		375	0.0305		375	0.1275										375.07	0.162		375.07	0.211		375.07	0.1529										560	0.2348		560	0.4222		560	0.3686
374	0.4623		374	0.1059		374	0.0215		374	0.12										374	0.1503		374	0.205		374	0.1453										561.02	0.2248		561.02	0.4142		561.02	0.3566
373	0.4445		373	0.1114		373	0.0126		373	0.1161										373.07	0.1447		373.07	0.1948		373.07	0.1386										562.05	0.223		562.05	0.4044		562.05	0.3493
372	0.4311		372	0.0773		372	0.0308		372	0.1121										372	0.1329		372	0.1878		372	0.1326										562.94	0.2223		562.94	0.3968		562.94	0.3409
371	0.4137		371	0.0827		371	0.0287		371	0.0939										371.07	0.1312		371.07	0.1683		371.07	0.1262										563.97	0.2107		563.97	0.3994		563.97	0.3395
370	0.3969		370	0.0683		370	0.0060819		370	0.0899										370	0.1252		370	0.1676		370	0.124										565	0.2074		565	0.3877		565	0.3343
369	0.3831		369	0.0538		369	0.0243		369	0.0859										369.07	0.1204		369.07	0.1573		369.07	0.1114										566.02	0.2001		566.02	0.386		566.02	0.3274
368	0.3669		368	0.059		368	0.0085417		368	0.0783										368	0.11		368	0.1472		368	0.1097										567.05	0.1948		567.05	0.3737		567.05	0.3168
367	0.3544		367	0.0641		367	0.0132		367	0.0743										367.07	0.1057		367.07	0.1429		367.07	0.104										567.94	0.1929		567.94	0.3673		567.94	0.3151
366	0.3399		366	0.0494		366	0.011		366	0.0666										366	0.0991		366	0.1364		366	0.0992										568.97	0.1856		568.97	0.3576		568.97	0.3075
365	0.3282		365	0.0544		365	0.0156		365	0.059										365.07	0.0944		365.07	0.125		365.07	0.0939										570	0.1818		570	0.3581		570	0.3062
364	0.3141		364	0.0396		364	0.0202		364	0.0549										364	0.0906		364	0.1183		364	0.0897										571.02	0.1793		571.02	0.3584		571.02	0.295
363	0.3031		363	0.0445		363	0.0384		363	0.0651										363.07	0.0904		363.07	0.1148		363.07	0.0877										572.05	0.1697		572.05	0.3464		572.05	0.2954
362	0.2892		362	0.0296		362	0.0226		362	0.043										362	0.0846		362	0.1086		362	0.0835										572.94	0.1699		572.94	0.337		572.94	0.2884
361	0.2789		361	0.0344		361	0.034		361	0.046										361.07	0.0827		361.07	0.102		361.07	0.079										573.97	0.1647		573.97	0.3297		573.97	0.284
360	0.2656		360	0.0391		360	0.0522		360	0.0454										360	0.075		360	0.1009		360	0.0782										575	0.1567		575	0.328		575	0.2787
359	0.2553		359	0.0338		359	0.0363		359	0.0448										359.07	0.0733		359.07	0.0958		359.07	0.0727										576.02	0.158		576.02	0.326		576.02	0.2746
358	0.2433		358	0.0238		358	0.0341		358	0.0406										358	0.0695		358	0.0896		358	0.069										577.05	0.1485		577.05	0.3125		577.05	0.2669
357	0.2335		357	0.0329		357	0.059		357	0.047										357.07	0.0659		357.07	0.0813		357.07	0.0673										577.94	0.1454		577.94	0.3109		577.94	0.2677
356	0.2227		356	0.0373		356	0.0568		356	0.0356										356	0.0618		356	0.0851		356	0.0653										578.97	0.1428		578.97	0.305		578.97	0.2574
355	0.2146		355	0.02		355	0.0477		355	0.0313										355.07	0.0607		355.07	0.0794		355.07	0.0643										580	0.1433		580	0.3006		580	0.256
354	0.204		354	0.03		354	0.0454		354	0.0413										354	0.0539		354	0.0764		354	0.059										581.02	0.1419		581.02	0.2975		581.02	0.2486
353	0.1964		353	0.025		353	0.0568		353	0.0405										353.07	0.0505		353.07	0.066		353.07	0.059										582.05	0.1308		582.05	0.2928		582.05	0.2441
352	0.1863		352	0.02		352	0.0613		352	0.0469										352	0.051		352	0.0676		352	0.0527										582.94	0.1286		582.94	0.2863		582.94	0.2402
351	0.179		351	0.018		351	0.0658		351	0.0425										351.07	0.0489		351.07	0.066		351.07	0.0582										583.97	0.1314		583.97	0.2819		583.97	0.2371
350	0.1695		350	0.02		350	0.0703		350	0.0381										350	0.0469		350	0.0608		350	0.0526										585	0.1269		585	0.2756		585	0.2325
349	0.1621		349	0.025		349	0.0748		349	0.0408										349.06	0.0439		349.06	0.0641		349.06	0.0553										586.02	0.1219		586.02	0.279		586.02	0.2292
348	0.1538		348	0.033		348	0.0929		348	0.0399										347.96	0.0426		347.96	0.0576		347.96	0.0511										587.05	0.1181		587.05	0.2675		587.05	0.2255
																																					587.94	0.1216		587.94	0.2583		587.94	0.2202
																																					588.97	0.1138		588.97	0.2629		588.97	0.2147
																																					590	0.1111		590	0.2555		590	0.2106

## Sheet: Fig6b
Fig 6B. Analysis of the Vicilin, Cupin-1.1 and Cupin-1.2 fibrils and non-fibrillar aggregates toxicity for mammalian cells
Value order: number of experiment, protein state (fibrils or non-fibrillar), protein name, protein concentration (µg/ml), value (OD 572nm)
1, fibrils, Cupin-1.1, 0, 0.51
1, fibrils, Cupin-1.1, 0, 0.448
1, fibrils, Cupin-1.1, 0, 0.517
3, fibrils, Cupin-1.1, 0, 0.448
3, fibrils, Cupin-1.1, 0, 0.466
3, fibrils, Cupin-1.1, 0, 0.443
1, fibrils, Cupin-1.1, 0.5, 0.453
1, fibrils, Cupin-1.1, 0.5, 0.46
1, fibrils, Cupin-1.1, 0.5, 0.459
3, fibrils, Cupin-1.1, 0.5, 0.325
3, fibrils, Cupin-1.1, 0.5, 0.318
3, fibrils, Cupin-1.1, 0.5, 0.304
1, fibrils, Cupin-1.1, 1, 0.442
1, fibrils, Cupin-1.1, 1, 0.444
1, fibrils, Cupin-1.1, 1, 0.46
3, fibrils, Cupin-1.1, 1, 0.343
3, fibrils, Cupin-1.1, 1, 0.338
3, fibrils, Cupin-1.1, 1, 0.357
1, fibrils, Cupin-1.1, 5, 0.343
1, fibrils, Cupin-1.1, 5, 0.344
1, fibrils, Cupin-1.1, 5, 0.341
3, fibrils, Cupin-1.1, 5, 0.27
3, fibrils, Cupin-1.1, 5, 0.265
3, fibrils, Cupin-1.1, 5, 0.274
1, fibrils, Cupin-1.2, 0, 0.51
1, fibrils, Cupin-1.2, 0, 0.448
1, fibrils, Cupin-1.2, 0, 0.517
3, fibrils, Cupin-1.2, 0, 0.448
3, fibrils, Cupin-1.2, 0, 0.466
3, fibrils, Cupin-1.2, 0, 0.443
1, fibrils, Cupin-1.2, 0.5, 0.381
1, fibrils, Cupin-1.2, 0.5, 0.393
1, fibrils, Cupin-1.2, 0.5, 0.376
3, fibrils, Cupin-1.2, 0.5, 0.396
3, fibrils, Cupin-1.2, 0.5, 0.394
3, fibrils, Cupin-1.2, 0.5, 0.401
1, fibrils, Cupin-1.2, 1, 0.416
1, fibrils, Cupin-1.2, 1, 0.426
1, fibrils, Cupin-1.2, 1, 0.442
3, fibrils, Cupin-1.2, 1, 0.289
3, fibrils, Cupin-1.2, 1, 0.287
3, fibrils, Cupin-1.2, 1, 0.292
1, fibrils, Cupin-1.2, 5, 0.396
1, fibrils, Cupin-1.2, 5, 0.362
1, fibrils, Cupin-1.2, 5, 0.314
3, fibrils, Cupin-1.2, 5, 0.342
3, fibrils, Cupin-1.2, 5, 0.337
3, fibrils, Cupin-1.2, 5, 0.35
1, fibrils, Vicilin1, 0, 0.51
1, fibrils, Vicilin1, 0, 0.448
1, fibrils, Vicilin1, 0, 0.517
3, fibrils, Vicilin1, 0, 0.448
3, fibrils, Vicilin1, 0, 0.466
3, fibrils, Vicilin1, 0, 0.443
1, fibrils, Vicilin1, 0.5, 0.406
1, fibrils, Vicilin1, 0.5, 0.405
1, fibrils, Vicilin1, 0.5, 0.377
3, fibrils, Vicilin1, 0.5, 0.366
3, fibrils, Vicilin1, 0.5, 0.328
3, fibrils, Vicilin1, 0.5, 0.367
1, fibrils, Vicilin1, 1, 0.323
1, fibrils, Vicilin1, 1, 0.338
1, fibrils, Vicilin1, 1, 0.315
3, fibrils, Vicilin1, 1, 0.368
3, fibrils, Vicilin1, 1, 0.364
3, fibrils, Vicilin1, 1, 0.359
1, fibrils, Vicilin1, 5, 0.391
1, fibrils, Vicilin1, 5, 0.391
1, fibrils, Vicilin1, 5, 0.422
3, fibrils, Vicilin1, 5, 0.29
3, fibrils, Vicilin1, 5, 0.284
3, fibrils, Vicilin1, 5, 0.276
1, non-fibrillar, Cupin-1.1, 0, 0.25
1, non-fibrillar, Cupin-1.1, 0, 0.241
1, non-fibrillar, Cupin-1.1, 0, 0.238
3, non-fibrillar, Cupin-1.1, 0, 0.415
3, non-fibrillar, Cupin-1.1, 0, 0.405
3, non-fibrillar, Cupin-1.1, 0, 0.387
1, non-fibrillar, Cupin-1.1, 0.5, 0.217
1, non-fibrillar, Cupin-1.1, 0.5, 0.217
1, non-fibrillar, Cupin-1.1, 0.5, 0.223
3, non-fibrillar, Cupin-1.1, 0.5, 0.399
3, non-fibrillar, Cupin-1.1, 0.5, 0.392
3, non-fibrillar, Cupin-1.1, 0.5, 0.379
1, non-fibrillar, Cupin-1.1, 1, 0.229
1, non-fibrillar, Cupin-1.1, 1, 0.229
1, non-fibrillar, Cupin-1.1, 1, 0.232
3, non-fibrillar, Cupin-1.1, 1, 0.439
3, non-fibrillar, Cupin-1.1, 1, 0.419
3, non-fibrillar, Cupin-1.1, 1, 0.425
1, non-fibrillar, Cupin-1.1, 5, 0.275
1, non-fibrillar, Cupin-1.1, 5, 0.274
1, non-fibrillar, Cupin-1.1, 5, 0.251
3, non-fibrillar, Cupin-1.1, 5, 0.466
3, non-fibrillar, Cupin-1.1, 5, 0.44
3, non-fibrillar, Cupin-1.1, 5, 0.425
1, non-fibrillar, Cupin-1.2, 0, 0.25
1, non-fibrillar, Cupin-1.2, 0, 0.241
1, non-fibrillar, Cupin-1.2, 0, 0.238
3, non-fibrillar, Cupin-1.2, 0, 0.415
3, non-fibrillar, Cupin-1.2, 0, 0.405
3, non-fibrillar, Cupin-1.2, 0, 0.387
1, non-fibrillar, Cupin-1.2, 0.5, 0.271
1, non-fibrillar, Cupin-1.2, 0.5, 0.272
1, non-fibrillar, Cupin-1.2, 0.5, 0.261
3, non-fibrillar, Cupin-1.2, 0.5, 0.372
3, non-fibrillar, Cupin-1.2, 0.5, 0.376
3, non-fibrillar, Cupin-1.2, 0.5, 0.38
1, non-fibrillar, Cupin-1.2, 1, 0.223
1, non-fibrillar, Cupin-1.2, 1, 0.222
1, non-fibrillar, Cupin-1.2, 1, 0.221
3, non-fibrillar, Cupin-1.2, 1, 0.488
3, non-fibrillar, Cupin-1.2, 1, 0.476
3, non-fibrillar, Cupin-1.2, 1, 0.47
1, non-fibrillar, Cupin-1.2, 5, 0.26
1, non-fibrillar, Cupin-1.2, 5, 0.263
1, non-fibrillar, Cupin-1.2, 5, 0.267
3, non-fibrillar, Cupin-1.2, 5, 0.386
3, non-fibrillar, Cupin-1.2, 5, 0.379
3, non-fibrillar, Cupin-1.2, 5, 0.387
1, non-fibrillar, Vicilin1, 0, 0.25
1, non-fibrillar, Vicilin1, 0, 0.241
1, non-fibrillar, Vicilin1, 0, 0.238
3, non-fibrillar, Vicilin1, 0, 0.415
3, non-fibrillar, Vicilin1, 0, 0.405
3, non-fibrillar, Vicilin1, 0, 0.387
1, non-fibrillar, Vicilin1, 0.5, 0.126
1, non-fibrillar, Vicilin1, 0.5, 0.126
1, non-fibrillar, Vicilin1, 0.5, 0.125
3, non-fibrillar, Vicilin1, 0.5, 0.397
3, non-fibrillar, Vicilin1, 0.5, 0.41
3, non-fibrillar, Vicilin1, 0.5, 0.434
1, non-fibrillar, Vicilin1, 1, 0.173
1, non-fibrillar, Vicilin1, 1, 0.175
1, non-fibrillar, Vicilin1, 1, 0.158
3, non-fibrillar, Vicilin1, 1, 0.361
3, non-fibrillar, Vicilin1, 1, 0.358
3, non-fibrillar, Vicilin1, 1, 0.364
1, non-fibrillar, Vicilin1, 5, 0.243
1, non-fibrillar, Vicilin1, 5, 0.24
1, non-fibrillar, Vicilin1, 5, 0.244
3, non-fibrillar, Vicilin1, 5, 0.428
3, non-fibrillar, Vicilin1, 5, 0.422
3, non-fibrillar, Vicilin1, 5, 0.454

## Sheet: S2Table
S2 Table. The content of secondary structure elements in plant proteins and human Aβ-peptide
Soluble proteins (50% HFIP)										Fibrillar proteins (distilled water, 7 days after HFIP evaporation)
Amyloidogenic protein	α-helix, %	SD	β-sheet, %	SD	β-turn, %	SD	Disordered, %	SD		Amyloidogenic protein	α-helix, %	SD	β-sheet, %	SD	β-turn, %	SD	Disordered, %	SD
Vicilin	8	1	39	1	21	1	32	4		Vicilin	4	1	41	3	20	2	35	6
Cupin-1.1	52	3	4	1	18	3	26	3		Cupin-1.1	4	1	40	1	21	2	35	4
Cupin-1.2	38	1	12	1	20	2	30	3		Cupin-1.2	3	2	42	2	23	2	32	1
Aβ-peptide	53	2	7	1	16	2	24	4		Aβ-peptide	3	1	40	1	20	1	37	2
